# Supplementary material for: Quantitative assessment of H&E staining for pathology: development and clinical evaluation of a novel system
Source: Diagn Pathol. 2024 Feb 23;19:42. doi: 10.1186/s13000-024-01461-w (PMC10885446; doi:10.1186/s13000-024-01461-w)
Supplement: Supplementary file 2 — Supplementary Material 2 [file 13000_2024_1461_MOESM2_ESM.xlsx]

## Sheet: Sup. Table 1
Supplementary Table 1. Raw data measured in Experiment 1 (Technique 1)
Absorbance spectra of biopolymer film stained using Technique 1 (haematoxyin only) for durations between 15 seconds to 6 minutes, with five samples stained at each stain duration. The spectra were measured between 350 - 800 nanometres (nm) wavelength. Stain duration is displayed as minutes:seconds (m:s).
	Stain duration (m:s)
	00:15:00					00:30:00					00:45:00					01:00:00					01:15:00					01:30:00					01:45:00					02:00:00					02:30:00					03:00:00
Wavelength (nm)	Sample 1	Sample 2	Sample 3	Sample 4	Sample 5	Sample 1	Sample 2	Sample 3	Sample 4	Sample 5	Sample 1	Sample 2	Sample 3	Sample 4	Sample 5	Sample 1	Sample 2	Sample 3	Sample 4	Sample 5	Sample 1	Sample 2	Sample 3	Sample 4	Sample 5	Sample 1	Sample 2	Sample 3	Sample 4	Sample 5	Sample 1	Sample 2	Sample 3	Sample 4	Sample 5	Sample 1	Sample 2	Sample 3	Sample 4	Sample 5	Sample 1	Sample 2	Sample 3	Sample 4	Sample 5	Sample 1	Sample 2	Sample 3	Sample 4
800	0.102611	0.00810826	0.0410093	0.0570661	0.0737207	0.0193748	0.046663	0.0592734	0.00413286	0.0609236	0.0481876	0.0356772	0.0502874	0.0562625	0.072979	0.0394737	0.0117675	0.0580671	0.0537204	0.0318067	0.0231532	0.0247858	0.0624646	0.0479113	0.0141854	0.00877627	0.0118079	0.0580845	0.0575321	0.0216701	0.0693494	0.0333132	0.0606347	0.0595883	0.024136	0.064114	0.0276487	0.0593804	0.0680619	0.0583997	0.0617421	0.0592103	0.0279999	0.00301857	0.0370177	0.0555671	0.0662728	0.0551333	0.0579262
799	0.102569	0.00818496	0.0409827	0.0567931	0.0736853	0.0194682	0.0469904	0.0590144	0.00422211	0.0609029	0.0480258	0.0356657	0.0502431	0.0560741	0.07295	0.0393345	0.0120385	0.0577841	0.0537993	0.0315319	0.0231048	0.0248677	0.0625745	0.0478525	0.0143896	0.00867168	0.0120094	0.0580286	0.0575898	0.0219837	0.0691887	0.0334077	0.0605245	0.0598181	0.0241222	0.0643343	0.0275906	0.0593251	0.0681351	0.0584691	0.0620127	0.0594672	0.0278931	0.00277539	0.0369431	0.0556631	0.0662646	0.0550577	0.0579506
798	0.102758	0.00772179	0.0408501	0.056751	0.0739418	0.0196195	0.0468538	0.0594424	0.00401838	0.0609993	0.0482373	0.0359432	0.0504115	0.0564189	0.0733027	0.0397782	0.0119612	0.0581769	0.0536403	0.0318405	0.0232736	0.0249241	0.0624214	0.0479152	0.0147133	0.00881417	0.0118974	0.0580941	0.0577148	0.0221017	0.0694998	0.0336385	0.0605205	0.0596941	0.0241343	0.064557	0.0277705	0.0590591	0.0679148	0.0585979	0.0620828	0.0595248	0.0283646	0.00276254	0.0370141	0.055942	0.0659899	0.0551765	0.057824
797	0.103339	0.00836783	0.0411225	0.0572865	0.0739289	0.0196263	0.0473459	0.0597551	0.00427371	0.0609946	0.0485005	0.0360372	0.0505461	0.0565325	0.0732306	0.0397008	0.0123662	0.058477	0.0539475	0.0319794	0.0232044	0.0251078	0.0625233	0.0479931	0.0149271	0.00912661	0.012177	0.058316	0.0579502	0.0222451	0.0696657	0.0335196	0.0606219	0.0598646	0.0243197	0.0648623	0.0276886	0.0598124	0.0686107	0.0589154	0.0623472	0.0596448	0.0282908	0.00340505	0.0371551	0.0560943	0.0664624	0.0553513	0.0582064
796	0.103444	0.00784507	0.040895	0.056756	0.0737183	0.0192018	0.0469464	0.0589345	0.00407652	0.0604787	0.0480556	0.0355665	0.0502078	0.0558717	0.0727652	0.0391358	0.011946	0.0580594	0.0535156	0.0313611	0.0227334	0.0246401	0.062222	0.0476089	0.0144812	0.00865037	0.0115953	0.057987	0.05745	0.0215864	0.069901	0.0332077	0.0604497	0.0595256	0.0238591	0.0645204	0.0273764	0.0589854	0.0680244	0.0584227	0.0616095	0.0590694	0.0278003	0.002743	0.0369548	0.0556602	0.0656634	0.0546866	0.0577432
795	0.10386	0.00831007	0.0407821	0.0568724	0.073397	0.0194489	0.0465139	0.0593781	0.00401705	0.0606895	0.0482379	0.0359331	0.0502339	0.0558826	0.0731386	0.0394167	0.0117977	0.0581135	0.0533857	0.0316131	0.0229872	0.024771	0.0623058	0.0478722	0.0145845	0.00906272	0.0116924	0.0580713	0.0574101	0.021997	0.069993	0.0333979	0.0606491	0.0594797	0.0241347	0.0645944	0.0275482	0.0592782	0.06799	0.0585305	0.0622709	0.0595408	0.0280485	0.00292672	0.0371351	0.0555718	0.0659225	0.0553233	0.0577593
794	0.103233	0.00799603	0.0403823	0.056324	0.0731331	0.0191189	0.0465772	0.058845	0.00343524	0.0602072	0.047661	0.0354065	0.0499344	0.055501	0.0728543	0.0387698	0.0115281	0.0577002	0.0529707	0.0314856	0.0227662	0.0243521	0.0621102	0.0472436	0.0139654	0.00881993	0.0115702	0.0577673	0.0572184	0.0215536	0.0697951	0.0328158	0.0603319	0.0590795	0.0238178	0.0641349	0.0269999	0.0588183	0.0675717	0.0583921	0.0617382	0.0592639	0.0276234	0.00236125	0.036433	0.0554819	0.0659066	0.0548806	0.0574215
793	0.103045	0.00810396	0.0407168	0.0561341	0.0735459	0.0194133	0.0465628	0.0589143	0.00373369	0.0602277	0.0479611	0.0354594	0.0503992	0.0559175	0.073042	0.0394141	0.0119126	0.0579777	0.0531351	0.0311876	0.0227952	0.0245695	0.0623278	0.0474177	0.0143928	0.00877534	0.0115752	0.0580387	0.0574614	0.0216742	0.0700865	0.0329847	0.0602512	0.0593095	0.0240655	0.0642983	0.0274254	0.0590734	0.0677571	0.0584115	0.0618403	0.0590674	0.0278733	0.00273157	0.0367044	0.0557779	0.0660561	0.0550967	0.0574895
792	0.102744	0.00821685	0.0405147	0.0560881	0.0729986	0.0194661	0.0461565	0.0588588	0.00384433	0.0604685	0.0479699	0.0355387	0.0501595	0.0558324	0.0731194	0.0392987	0.0116024	0.0576651	0.053089	0.0312855	0.0230139	0.0243289	0.0620388	0.0474621	0.0144643	0.00898023	0.0117829	0.0579013	0.0571887	0.0217072	0.0693576	0.0327379	0.0601362	0.0589568	0.0238259	0.0643417	0.0271107	0.0589739	0.067617	0.058289	0.0618207	0.0590953	0.0276127	0.0025062	0.0366174	0.0555054	0.0658907	0.0551746	0.0574115
791	0.102296	0.007894	0.040309	0.0563131	0.0731199	0.0191882	0.046833	0.0586651	0.00382114	0.0604269	0.0478867	0.0354575	0.0502437	0.0559294	0.0729937	0.0390857	0.0116512	0.0576119	0.0528864	0.0314609	0.0230436	0.0242256	0.0622607	0.0473294	0.0142356	0.00865124	0.0116022	0.0573839	0.0571729	0.0218132	0.0691871	0.0328893	0.0604155	0.0588901	0.023726	0.0642151	0.0269951	0.0588931	0.0676747	0.0582846	0.0615927	0.0591631	0.027639	0.00267116	0.0369379	0.0555653	0.0657949	0.0549141	0.0573511
790	0.101995	0.00776016	0.0403537	0.0563209	0.0731618	0.0193528	0.0464331	0.0586929	0.00369276	0.0606501	0.0480178	0.035078	0.050004	0.055745	0.0728328	0.039336	0.0114425	0.0575223	0.0532235	0.0315139	0.0227565	0.0243344	0.0621212	0.0470873	0.0139493	0.0082369	0.011525	0.0575893	0.0571039	0.0215785	0.0691827	0.032923	0.060356	0.0589043	0.0237208	0.0642705	0.0271941	0.0590326	0.067714	0.0581014	0.0615536	0.0590989	0.0275231	0.00250771	0.0365185	0.055656	0.0657626	0.0548166	0.0574069
789	0.102349	0.00780238	0.0405607	0.0561794	0.0731433	0.0192639	0.0466952	0.0587453	0.00350013	0.0605628	0.0479707	0.0350358	0.049809	0.0556984	0.0728491	0.0392598	0.011431	0.0575553	0.0530643	0.0314137	0.0225584	0.0242385	0.0619248	0.0474816	0.0142984	0.00855294	0.0115803	0.0577031	0.056875	0.0216774	0.0692384	0.0326771	0.059924	0.0584874	0.0239114	0.0645188	0.0274423	0.0584862	0.0676721	0.0583777	0.0618227	0.0589874	0.0275198	0.00236721	0.0367295	0.0557242	0.0656942	0.0544953	0.0572969
788	0.10234	0.00733893	0.0398683	0.0559102	0.0730537	0.019047	0.0460796	0.0583352	0.00308982	0.0601919	0.0477384	0.0348614	0.0494692	0.0552797	0.0727701	0.0387005	0.0110482	0.0571181	0.0526552	0.0311469	0.0224908	0.0238922	0.0616242	0.0467181	0.0140922	0.00831901	0.0108546	0.0573599	0.0564197	0.0216814	0.0696267	0.0323912	0.0597173	0.058374	0.0238447	0.0640283	0.0267635	0.0583502	0.0671747	0.0582477	0.0614389	0.0583871	0.0270286	0.00215655	0.0368417	0.0552028	0.0651066	0.054325	0.0573718
787	0.102568	0.00724864	0.0398443	0.0557242	0.0727178	0.0189596	0.0460099	0.058267	0.00291528	0.060024	0.047792	0.0347019	0.0491497	0.0549102	0.0728351	0.0389117	0.0107761	0.0569786	0.0525025	0.0311867	0.0224591	0.0238873	0.0615257	0.0465975	0.0141952	0.00819158	0.0110148	0.0571735	0.056773	0.0216465	0.0700237	0.0321323	0.0594838	0.0585082	0.0237776	0.0642042	0.0268067	0.0585205	0.0671339	0.0582205	0.0614917	0.0585754	0.0270192	0.00157813	0.0365131	0.0557054	0.0652736	0.0542045	0.0571121
786	0.102732	0.00729781	0.0399223	0.055258	0.0728098	0.0189268	0.0461675	0.0582669	0.00259663	0.0598698	0.0477102	0.0349241	0.049254	0.054695	0.0725892	0.03835	0.0108463	0.0569326	0.0524283	0.0309864	0.022223	0.0238949	0.0612162	0.0468351	0.0136764	0.00806865	0.0112628	0.0572255	0.056444	0.021493	0.0700897	0.0324704	0.0595233	0.0584484	0.023667	0.0641164	0.0268883	0.0583159	0.0669584	0.0583574	0.0614581	0.0585812	0.0268913	0.00162838	0.0363902	0.0553244	0.0654124	0.054045	0.0570423
785	0.102766	0.00730729	0.0401505	0.0555095	0.0729307	0.0189477	0.0461013	0.058461	0.00290981	0.0599755	0.0473832	0.0348648	0.0493831	0.0549679	0.0725226	0.0384701	0.0108509	0.0571111	0.0522652	0.031049	0.0221533	0.0238049	0.0616966	0.046575	0.013756	0.00786893	0.0110507	0.057187	0.0564571	0.0211367	0.0700139	0.0324241	0.0596327	0.0584558	0.0238771	0.0639605	0.0266103	0.0579725	0.0669312	0.0581148	0.0613367	0.0585869	0.0270146	0.00156327	0.0367338	0.0554342	0.065457	0.0540278	0.0569968
784	0.102353	0.00761825	0.0399439	0.0559058	0.0727035	0.0190472	0.0464379	0.0583361	0.00310131	0.060209	0.0476219	0.0347835	0.0496368	0.0553173	0.0726155	0.0384287	0.0112499	0.0572691	0.0525661	0.0313125	0.0227361	0.0238742	0.0616157	0.047039	0.0138584	0.0081747	0.0111019	0.0570813	0.0568353	0.0217827	0.0696795	0.0324073	0.0598969	0.0589473	0.0238061	0.0642144	0.0269948	0.0585641	0.0671438	0.0583577	0.0614917	0.059036	0.0274236	0.00192827	0.0365167	0.0554952	0.0655569	0.0545569	0.0572552
783	0.102072	0.00723908	0.0400984	0.0555962	0.0729779	0.0188375	0.046072	0.0582191	0.00287802	0.0599517	0.0476039	0.0350697	0.049745	0.0555678	0.0727398	0.0385361	0.0110571	0.0573992	0.0523842	0.0312934	0.0224072	0.023672	0.0618251	0.0469365	0.013833	0.00832421	0.0112282	0.0571676	0.0566744	0.021454	0.0693054	0.0322731	0.0597355	0.0587795	0.023707	0.0640554	0.0268025	0.0585338	0.0670217	0.0583163	0.0612523	0.0588	0.0273239	0.00179392	0.0365498	0.0552824	0.0655987	0.0546879	0.0574713
782	0.101803	0.00750069	0.0399285	0.0559774	0.0729202	0.0189396	0.0460679	0.0582201	0.00270406	0.0597916	0.047577	0.0348535	0.0495832	0.0554107	0.0726335	0.0387603	0.0108873	0.0570653	0.0527301	0.0309298	0.0222421	0.0238965	0.0618007	0.0470099	0.0139577	0.00803046	0.0111322	0.0574351	0.056535	0.0217509	0.0691288	0.0321229	0.0597866	0.0587826	0.0235606	0.0642879	0.0269119	0.0583258	0.0670908	0.0582934	0.0617243	0.0586381	0.0273565	0.0020693	0.0365572	0.0552598	0.0653992	0.0547182	0.0569759
781	0.10136	0.00719442	0.0396046	0.0557212	0.0723865	0.0187934	0.0460586	0.0581129	0.00240162	0.0596223	0.0472478	0.034414	0.0492422	0.0551209	0.0724772	0.0383912	0.0110062	0.0569976	0.0522622	0.0307952	0.0221731	0.0233104	0.0617471	0.0467129	0.0137932	0.00795542	0.0109643	0.0571184	0.0564029	0.0209588	0.0690155	0.0317432	0.0597645	0.0585201	0.0235944	0.0637429	0.0266526	0.0581498	0.0669851	0.0579047	0.0609694	0.0586427	0.0269544	0.00155451	0.0363871	0.0548252	0.0652	0.0540687	0.056979
780	0.101602	0.00685236	0.0395597	0.0553897	0.0723504	0.01849	0.0458468	0.0580397	0.00247654	0.0598362	0.0473358	0.0343296	0.0489621	0.05494	0.072547	0.0381452	0.0104438	0.056918	0.0523124	0.0309656	0.022052	0.0235007	0.0616558	0.0467152	0.0135764	0.00761912	0.0107529	0.056887	0.0560853	0.0212426	0.0690767	0.0317705	0.0597983	0.0582847	0.0235656	0.0636254	0.0267983	0.0579617	0.0666761	0.0579007	0.0612163	0.058475	0.0269519	0.00143879	0.036405	0.0550562	0.0649687	0.0539792	0.0570207
779	0.102065	0.00712392	0.0396275	0.0556511	0.0726192	0.0186663	0.0461203	0.0578251	0.00277049	0.0597857	0.0474453	0.0344805	0.0490647	0.055002	0.0721574	0.0384501	0.0107185	0.056932	0.0523634	0.0308612	0.0221627	0.023715	0.0615446	0.0468076	0.0138509	0.00789679	0.0108927	0.0572014	0.0567046	0.0215644	0.0693846	0.0318521	0.0595046	0.0584081	0.023436	0.0638081	0.026864	0.0584693	0.0671426	0.0579222	0.0614322	0.0584482	0.0269263	0.00182761	0.0362894	0.0552659	0.0652878	0.0539491	0.0571212
778	0.102111	0.00657317	0.0392692	0.0555523	0.072391	0.0184041	0.0457778	0.0576858	0.00226692	0.0594365	0.0471516	0.0341094	0.0492941	0.054804	0.072029	0.0381231	0.0100362	0.0570113	0.0521127	0.0304647	0.0217954	0.0232312	0.0613142	0.046651	0.0135378	0.00759109	0.0105064	0.0567597	0.056267	0.0211683	0.0693743	0.0316467	0.0595368	0.058539	0.0233524	0.063844	0.0264927	0.0578683	0.0666534	0.0580242	0.0609436	0.0583652	0.0266153	0.00110365	0.0363315	0.054942	0.0648973	0.0540031	0.0568482
777	0.102261	0.00663494	0.0393748	0.0554111	0.0724983	0.0184839	0.0458905	0.0576577	0.00248956	0.0595242	0.0471057	0.0338641	0.049167	0.0548198	0.0720513	0.03792	0.0103776	0.0570781	0.0518717	0.0304646	0.022117	0.0231716	0.061386	0.0463959	0.0133413	0.00776192	0.0105059	0.0565114	0.0563352	0.0212264	0.069774	0.0314619	0.059508	0.0581669	0.0232968	0.0637499	0.0263662	0.0581795	0.0669493	0.0579054	0.0610856	0.0582195	0.0265665	0.00119122	0.036418	0.0551252	0.0651358	0.0539538	0.0567904
776	0.102148	0.00675683	0.0393952	0.0553036	0.0725672	0.0184848	0.0456688	0.0579769	0.00263483	0.0596671	0.0472288	0.0343143	0.04918	0.0548794	0.0723081	0.0380646	0.0103361	0.0570144	0.0521185	0.0304817	0.0219831	0.0234048	0.0614968	0.0467432	0.0137072	0.00770005	0.0107434	0.0568838	0.0562665	0.0211795	0.0695114	0.0316102	0.0592413	0.0583801	0.0233345	0.0639539	0.0264879	0.0583099	0.0669028	0.0579882	0.0611957	0.0583681	0.0268741	0.00136561	0.0366231	0.0547017	0.0649882	0.0542075	0.0566621
775	0.101666	0.00683927	0.0394108	0.0554899	0.0727628	0.0185774	0.0460362	0.0577066	0.00245369	0.0597751	0.0472377	0.0343211	0.0491411	0.054966	0.0724798	0.0381984	0.0105971	0.0570634	0.0523706	0.0309483	0.0219748	0.0234013	0.061745	0.0466781	0.0135354	0.00775049	0.0108532	0.0569661	0.0564596	0.0214064	0.0693041	0.0319371	0.0594589	0.0586014	0.0236412	0.063919	0.0266691	0.0584039	0.0669884	0.0582886	0.0614945	0.0586049	0.026899	0.00129472	0.0363457	0.0552021	0.0652361	0.0542156	0.0569752
774	0.10118	0.00668002	0.0393692	0.0552508	0.0721975	0.0184524	0.0454447	0.0576892	0.00225219	0.059455	0.0470591	0.033805	0.0490038	0.0547972	0.0722323	0.0379508	0.0101337	0.0568255	0.0517777	0.0308895	0.0216932	0.0231117	0.0612429	0.0462046	0.0133661	0.00754296	0.0104335	0.0567343	0.0561318	0.0211777	0.0689267	0.0316376	0.0592973	0.0581061	0.0232941	0.063784	0.0262154	0.0581323	0.0668143	0.0581128	0.0612191	0.0584403	0.0266439	0.0010483	0.0362029	0.0549887	0.0650807	0.0540801	0.0567408
773	0.101314	0.00673793	0.0392305	0.0555996	0.0728041	0.0183961	0.0457548	0.0578553	0.00218425	0.0599073	0.047028	0.0340808	0.0490589	0.0548745	0.0723645	0.0379785	0.010337	0.0567679	0.0520262	0.0309876	0.021579	0.0229343	0.0616114	0.0464905	0.0132168	0.00728538	0.0106053	0.0571362	0.0563415	0.0213405	0.068895	0.0317017	0.0596522	0.0584913	0.0234422	0.0640066	0.0265429	0.0584644	0.0667198	0.0580534	0.0613745	0.0585841	0.026713	0.000916216	0.036258	0.0552881	0.0651436	0.0542597	0.0567914
772	0.100922	0.00618754	0.0388375	0.0554979	0.0719281	0.0180514	0.0455885	0.0575829	0.00183949	0.0594891	0.0466781	0.0337102	0.048418	0.0546291	0.0722013	0.0378727	0.0101235	0.0563872	0.0518259	0.0304091	0.021261	0.0227313	0.0609411	0.0462284	0.0130892	0.0069022	0.0102523	0.0564951	0.0561491	0.0207395	0.0686329	0.03129	0.0594487	0.0581951	0.0232012	0.0634708	0.0260821	0.057862	0.0666582	0.057498	0.0611674	0.0583588	0.0263735	0.000650795	0.0363373	0.0546938	0.065056	0.0538411	0.0564509
771	0.10151	0.00642019	0.0390299	0.055267	0.0724571	0.0181949	0.0456867	0.0578649	0.00180749	0.0595805	0.0467616	0.0337701	0.0489063	0.0547384	0.0720349	0.0377599	0.00983646	0.05662	0.0518664	0.0306215	0.0213652	0.0227177	0.0611169	0.0463487	0.0132386	0.00681868	0.0102548	0.0567866	0.0563376	0.0209871	0.0691827	0.0312695	0.0594147	0.0584515	0.0231284	0.063711	0.0262354	0.0580101	0.0669479	0.0580309	0.0613503	0.0584966	0.0266048	0.000744523	0.0361799	0.0549586	0.0649805	0.0538193	0.0567913
770	0.101913	0.0061066	0.038808	0.0551921	0.0721717	0.0180315	0.0455721	0.0573865	0.00188387	0.059463	0.046837	0.0334421	0.0485952	0.0545944	0.07208	0.0377656	0.00981356	0.0563934	0.0518977	0.030512	0.0211134	0.0226656	0.0612597	0.0462608	0.0133599	0.0067882	0.0100114	0.0565938	0.0560166	0.0208161	0.0691861	0.0313028	0.0593486	0.0581871	0.0230686	0.0637241	0.0260742	0.0576529	0.0669034	0.0581376	0.0610293	0.0583832	0.0262231	0.000855467	0.0359812	0.0547612	0.064729	0.0537742	0.0566062
769	0.101753	0.00610568	0.0386453	0.0551407	0.0725069	0.0177947	0.0455136	0.0576109	0.0018509	0.0590871	0.0466469	0.0334822	0.0486387	0.054629	0.0719665	0.0374594	0.00946612	0.0565396	0.0517314	0.0308033	0.0212204	0.0223858	0.0612004	0.0464076	0.013295	0.00667068	0.00984787	0.0566536	0.0558882	0.0207691	0.069112	0.0309457	0.0592056	0.0580731	0.0233605	0.0635637	0.0260085	0.0579267	0.0667568	0.0579665	0.0611943	0.0581949	0.0262573	0.000610146	0.0360378	0.0548019	0.0647001	0.053701	0.0569828
768	0.101357	0.00562327	0.0386237	0.0544582	0.0722116	0.01725	0.0451664	0.0572192	0.00148578	0.0591327	0.0463742	0.0332216	0.0482834	0.0539677	0.0719156	0.0371434	0.00922729	0.056115	0.0511918	0.030229	0.0207778	0.0219574	0.0611068	0.0458712	0.0131827	0.00649962	0.00969874	0.0563131	0.0558399	0.0209505	0.0688088	0.0306491	0.0589008	0.057857	0.0231872	0.0635734	0.0256246	0.0576472	0.0662738	0.057921	0.0608248	0.0580181	0.0257375	0.000135249	0.0358097	0.0546276	0.0645186	0.0532992	0.0565495
767	0.101478	0.00590983	0.0387028	0.0549207	0.0723313	0.0178102	0.0453931	0.0575479	0.00134819	0.0591505	0.0465603	0.0333629	0.0482064	0.0543543	0.0722686	0.037297	0.00924273	0.0564781	0.0514196	0.0304907	0.0208006	0.0222564	0.0612221	0.0457928	0.0131828	0.00668275	0.00973379	0.0566233	0.0561124	0.0208088	0.068884	0.0306622	0.0588889	0.0581016	0.0231351	0.0635056	0.0258039	0.0575695	0.0663998	0.058054	0.0612544	0.0580509	0.0260102	-2.4591e-05	0.035953	0.0545996	0.0648848	0.0536253	0.0567392
766	0.100903	0.00571648	0.038722	0.0547403	0.0720793	0.0175649	0.0450584	0.05727	0.000957567	0.0590442	0.0463582	0.0333114	0.048361	0.0541655	0.0718145	0.0371608	0.00913636	0.0563683	0.0509285	0.0305335	0.0208434	0.022213	0.0610084	0.045635	0.0128532	0.00631853	0.00982219	0.0564228	0.0558001	0.0206254	0.0685026	0.0306641	0.0590686	0.0580207	0.0229955	0.063592	0.0258871	0.0580279	0.0663051	0.0582747	0.0610253	0.0580811	0.0258671	-0.000237672	0.0358532	0.054508	0.0649297	0.0535756	0.0566867
765	0.100364	0.00558887	0.0384745	0.0548978	0.0720519	0.0170803	0.0447334	0.0572455	0.000618519	0.0590201	0.0461313	0.0328535	0.0483225	0.0542171	0.0717702	0.0370713	0.00883021	0.0561764	0.0507322	0.0303273	0.0205621	0.0218601	0.061187	0.0456525	0.0127063	0.00616706	0.00954865	0.056183	0.0557775	0.0203805	0.0684084	0.0306053	0.0589545	0.0575534	0.0228888	0.0633401	0.0254505	0.0576648	0.0664179	0.0579698	0.0605861	0.0579981	0.0259488	-0.000244243	0.0357478	0.0541645	0.0646898	0.0534704	0.0565039
764	0.100419	0.00557187	0.0387162	0.0545861	0.0719442	0.0172832	0.0450919	0.0573488	0.000801703	0.0590726	0.0463281	0.0330269	0.0485232	0.0545536	0.0722213	0.037167	0.00899197	0.0560894	0.0512581	0.0303086	0.0207014	0.021864	0.0610184	0.0460414	0.0130698	0.00602144	0.00948128	0.056748	0.0560092	0.0205132	0.0682664	0.0304822	0.059308	0.0579996	0.0228107	0.0635259	0.0255863	0.0579031	0.0665402	0.0580825	0.0609535	0.0581436	0.0257406	-0.000141521	0.0358384	0.0547748	0.0647985	0.0538313	0.0566073
763	0.100834	0.0053141	0.0383812	0.0547577	0.0721773	0.0172777	0.0449012	0.0571102	0.000578315	0.0589408	0.046155	0.0325893	0.0481755	0.0544206	0.0718243	0.037088	0.00855038	0.0561058	0.0511437	0.0303898	0.0203801	0.0215509	0.0611323	0.0456163	0.0127273	0.0056486	0.00953005	0.056415	0.0556786	0.0202358	0.0683396	0.0302804	0.0591493	0.0579179	0.0226434	0.0634894	0.0257633	0.0575436	0.0664307	0.0580131	0.0607519	0.0579598	0.0257148	-0.000389564	0.0356772	0.0545171	0.0647154	0.0535645	0.0564703
762	0.100893	0.00518975	0.0381775	0.0546013	0.0719813	0.0168103	0.045061	0.0569636	0.000591042	0.0590612	0.046101	0.0327443	0.0481813	0.0540227	0.0719016	0.0368069	0.00864744	0.0560951	0.0510975	0.0301577	0.0199302	0.0214744	0.0611409	0.0459827	0.0127029	0.00586968	0.0092063	0.0565429	0.0556877	0.0201603	0.0686957	0.0300066	0.0589787	0.0579995	0.0226682	0.0634877	0.025279	0.0578871	0.0663897	0.057976	0.0608593	0.0579553	0.0255273	-0.00057341	0.0353749	0.0543424	0.0646797	0.0536364	0.0567415
761	0.10103	0.00504841	0.0379391	0.0543885	0.071905	0.0167695	0.0450024	0.0573081	0.000485996	0.0589131	0.0460735	0.0326026	0.0480705	0.0543192	0.0717464	0.0367336	0.00821337	0.0560615	0.051183	0.0300399	0.0197036	0.02119	0.0609565	0.0456897	0.0124875	0.00559141	0.00886233	0.056439	0.0557579	0.0201294	0.0685667	0.0299655	0.0590773	0.0577683	0.02265	0.0636412	0.0254407	0.0575912	0.066438	0.0579435	0.060822	0.0580481	0.0257173	-0.000975891	0.0356424	0.0542289	0.064583	0.0536038	0.0566172
760	0.10117	0.00478996	0.0380924	0.0543407	0.0722567	0.016822	0.0448282	0.0569208	0.000248343	0.0589021	0.0459314	0.0321131	0.0480908	0.0539311	0.0717634	0.0367241	0.00805235	0.0562314	0.0507827	0.0298603	0.0198321	0.0212588	0.0608456	0.0455632	0.0124432	0.0051383	0.00872373	0.0563751	0.0554046	0.0199885	0.0686829	0.02998	0.0588414	0.0580301	0.0224191	0.0637415	0.0252515	0.0573324	0.0665988	0.0580227	0.0608656	0.0578121	0.0256425	-0.00107408	0.035747	0.054315	0.0645137	0.053265	0.0565051
759	0.100808	0.00442531	0.0379191	0.0544662	0.0721493	0.0162601	0.0446927	0.0570174	-0.000124597	0.0588732	0.0460195	0.0324086	0.0478795	0.0541619	0.0716816	0.0364996	0.00792969	0.0558501	0.0509017	0.0298433	0.0193813	0.0212062	0.0607053	0.0453936	0.0123686	0.00516683	0.00855056	0.0563171	0.0555208	0.0200363	0.068452	0.0300082	0.0589609	0.0580023	0.0226272	0.0634806	0.025003	0.0575862	0.0664259	0.0581042	0.0608075	0.057958	0.0255602	-0.001174	0.0356021	0.0543367	0.0647052	0.053405	0.056412
758	0.100124	0.00438292	0.0377753	0.0546103	0.0718255	0.016203	0.0446683	0.0568941	-0.000182768	0.0585321	0.04569	0.0320464	0.0478835	0.054007	0.0716825	0.0364009	0.00783169	0.0561176	0.0504225	0.0296947	0.0196772	0.0209201	0.0608149	0.0454462	0.0122612	0.00495734	0.00841433	0.0560618	0.0554334	0.019957	0.067958	0.0298374	0.0584771	0.0578784	0.0222448	0.0634581	0.0249813	0.0576216	0.0662578	0.0581314	0.060794	0.0580346	0.0253207	-0.00128737	0.0354871	0.0541435	0.0646661	0.0533029	0.0561984
757	0.0999812	0.00429144	0.0377818	0.054136	0.0718043	0.0158789	0.0443094	0.056579	-0.00049564	0.0586303	0.0455435	0.031831	0.0476401	0.0538207	0.0713462	0.036222	0.00757275	0.0558366	0.0504971	0.0298899	0.0191543	0.0206704	0.0605586	0.0454965	0.0119648	0.00463614	0.0083008	0.0560604	0.0553787	0.0196377	0.0680178	0.0295292	0.0588173	0.0576793	0.0221258	0.0634462	0.0250435	0.0572965	0.065976	0.0577501	0.0605411	0.0577547	0.0251918	-0.00170306	0.0354036	0.0540495	0.0647477	0.0533404	0.0561531
756	0.100153	0.00403991	0.0375186	0.0541483	0.0715894	0.0161546	0.0439825	0.0566695	-0.000764568	0.0588604	0.0456422	0.0318247	0.0479755	0.0540158	0.0715847	0.0362894	0.007495	0.0559133	0.0503771	0.0298917	0.0192234	0.0207545	0.0606853	0.0454678	0.0119771	0.00466178	0.00826592	0.0562151	0.0555293	0.0196852	0.0677481	0.029503	0.0589762	0.0575555	0.0221655	0.0637263	0.0249632	0.0574723	0.0662247	0.0579056	0.0606923	0.0580183	0.0251026	-0.00167908	0.035588	0.0542183	0.0645175	0.0534873	0.0561617
755	0.100051	0.00369367	0.0374329	0.0541151	0.0715339	0.015634	0.0439149	0.0567037	-0.0010276	0.0587186	0.0453931	0.0314465	0.0476504	0.0538848	0.0715645	0.0362912	0.00725156	0.0556646	0.050313	0.029496	0.0186919	0.0203808	0.0608882	0.0452544	0.0116075	0.00446572	0.0080075	0.0559212	0.0553981	0.0195219	0.0678431	0.0292979	0.0586023	0.0574698	0.0217905	0.0631492	0.0247111	0.0572583	0.0659639	0.0578797	0.0606842	0.0576701	0.0249052	-0.00182629	0.0352049	0.0539415	0.0644834	0.0530507	0.0559041
754	0.100864	0.00372014	0.0374137	0.0546413	0.0719278	0.0157512	0.0440881	0.0567211	-0.00072136	0.0588113	0.0457778	0.0317052	0.0478085	0.0539611	0.0713914	0.0364082	0.00714431	0.056211	0.0503956	0.0295852	0.0188262	0.0203785	0.0608861	0.0456479	0.0117334	0.00431787	0.00799972	0.0564298	0.0556402	0.0196547	0.0681007	0.0295216	0.0591072	0.0579518	0.0216722	0.0636103	0.0248671	0.0575828	0.0663828	0.0582706	0.0606504	0.0580191	0.0248991	-0.00188496	0.0354112	0.0543035	0.0647526	0.0535303	0.0562968
753	0.101119	0.00331594	0.037194	0.0542156	0.0714684	0.0155561	0.0440511	0.056669	-0.00108084	0.0585824	0.0454221	0.0312477	0.0476256	0.0538484	0.0710663	0.0362049	0.00680303	0.0559817	0.0503641	0.029564	0.0185975	0.0202122	0.0603912	0.0451541	0.011467	0.00390203	0.00752761	0.0559153	0.0554988	0.0192726	0.067895	0.0292646	0.0586474	0.0575166	0.0215386	0.0636292	0.0245091	0.0574153	0.0660873	0.0580947	0.0607019	0.0577465	0.0246792	-0.00224394	0.0350594	0.0539562	0.064471	0.053492	0.056271
752	0.100884	0.00292795	0.0369199	0.0542964	0.0716477	0.0151713	0.0441387	0.0564611	-0.00143822	0.058393	0.0453145	0.030986	0.0474061	0.0536946	0.0710812	0.0357352	0.0063981	0.0559882	0.05018	0.0291567	0.0181222	0.0200413	0.0604225	0.0452329	0.011439	0.00373278	0.00714379	0.0558789	0.0554404	0.019065	0.0677995	0.0290642	0.0585349	0.0574337	0.0214886	0.0632494	0.0243746	0.0572866	0.0662574	0.0578554	0.0607074	0.057295	0.0246616	-0.00243962	0.0350917	0.0539461	0.0643816	0.0531446	0.0562023
751	0.100497	0.00266241	0.0367581	0.0539838	0.0718308	0.0150278	0.0439328	0.0562393	-0.00167707	0.0587415	0.0451098	0.0309204	0.0471587	0.0535	0.0711349	0.0357543	0.00605118	0.0558273	0.0498801	0.0291414	0.017788	0.0197309	0.0604098	0.0453702	0.0113514	0.00346026	0.0071126	0.0556416	0.0552965	0.0190236	0.0678252	0.0287458	0.0586159	0.0574935	0.0216476	0.0635607	0.0241516	0.0571143	0.0660611	0.0583854	0.060608	0.0576388	0.024423	-0.0028844	0.0353266	0.0543565	0.0643623	0.0530552	0.0561215
750	0.100513	0.00247628	0.0369657	0.05398	0.0719577	0.0151633	0.0438313	0.0567007	-0.00166753	0.0584553	0.0453477	0.0310731	0.0474337	0.0537152	0.0712873	0.0358121	0.00626086	0.0559811	0.0500568	0.0291691	0.0180997	0.0195976	0.0607414	0.0450871	0.0112966	0.00351584	0.00706874	0.0560238	0.0554763	0.0188202	0.0678069	0.0290883	0.0585808	0.057687	0.0215216	0.0636544	0.0240937	0.057243	0.0662754	0.0585203	0.0608215	0.0577546	0.0243914	-0.00297429	0.0352945	0.0542404	0.0645878	0.0532936	0.0564792
749	0.100219	0.00222786	0.0369514	0.0540391	0.0717808	0.0146286	0.0438532	0.0564414	-0.00207178	0.0585257	0.0450497	0.0308321	0.04749	0.0538289	0.0714252	0.0354817	0.00607331	0.0558767	0.0498398	0.0290776	0.0177755	0.0195408	0.0605745	0.0450336	0.0110725	0.0032169	0.00691143	0.055966	0.0554143	0.0186819	0.0673218	0.0287109	0.0585981	0.0576877	0.0211701	0.0636731	0.0240522	0.0572897	0.0660734	0.0584042	0.060802	0.0580822	0.0243259	-0.00311135	0.0353036	0.053942	0.0646698	0.0531209	0.0563511
748	0.100108	0.00237893	0.0366307	0.0538957	0.0717248	0.0146734	0.0438964	0.0565387	-0.00226578	0.0587056	0.0450848	0.0307319	0.0472852	0.0538764	0.0714534	0.0352748	0.00581437	0.0559218	0.0499303	0.0291967	0.0176519	0.0192786	0.0607337	0.0452077	0.010809	0.00286827	0.00675981	0.0559623	0.0553828	0.0187148	0.0675061	0.0285431	0.0586594	0.0576029	0.0210784	0.0635924	0.0238355	0.0575549	0.0663134	0.0583067	0.0610352	0.058087	0.0244795	-0.00328562	0.0351362	0.0540797	0.0647295	0.0533349	0.0562384
747	0.100321	0.00181017	0.0365261	0.054066	0.0714364	0.0141905	0.0435878	0.0565473	-0.00242608	0.0585592	0.0449481	0.0303811	0.0474224	0.0539722	0.0713732	0.0352318	0.00565309	0.0560681	0.0497576	0.0291817	0.0173217	0.0186896	0.0608002	0.0449431	0.0106403	0.00265937	0.00656534	0.055965	0.0553695	0.0187274	0.0671532	0.0285831	0.0588626	0.0576883	0.0210742	0.0637047	0.0236809	0.0574929	0.0663079	0.0581969	0.0610615	0.0580174	0.0242517	-0.0034836	0.0351664	0.0539935	0.064554	0.0532071	0.0563196
746	0.100053	0.0016541	0.0362378	0.0538787	0.0712873	0.0138388	0.0435943	0.0563673	-0.00294123	0.0584234	0.0448603	0.0302222	0.047136	0.0538126	0.071355	0.0350709	0.00520337	0.0557916	0.0497677	0.0288626	0.0170588	0.0188604	0.0604477	0.0449738	0.0102659	0.00238793	0.0060253	0.0558891	0.0551232	0.0182042	0.067269	0.0279064	0.0588887	0.0575701	0.0207039	0.0634616	0.0236344	0.0573897	0.0660092	0.0583658	0.060591	0.0578619	0.0239427	-0.00379169	0.0348418	0.0540642	0.0647227	0.0532994	0.0563606
745	0.100749	0.00139724	0.0361934	0.054196	0.0715933	0.0139269	0.0438265	0.056414	-0.00300771	0.0587414	0.0448872	0.0298522	0.0470943	0.053913	0.0712556	0.0351812	0.00504608	0.0560496	0.0498972	0.0288017	0.0166465	0.0187563	0.0605155	0.0447916	0.0103797	0.00216433	0.00607846	0.0560347	0.0553666	0.0180293	0.0674198	0.0282684	0.0587687	0.0574759	0.0207853	0.0638379	0.0236342	0.0576346	0.066316	0.0583269	0.0609773	0.0579492	0.0239668	-0.00389976	0.0348259	0.0542243	0.0645515	0.0535815	0.056228
744	0.101035	0.00101337	0.0362388	0.0542104	0.071815	0.0137618	0.04377	0.0565341	-0.00322591	0.0587453	0.0449511	0.0298193	0.0472677	0.053923	0.0713376	0.0351122	0.00482474	0.0560282	0.0497396	0.0288558	0.0167644	0.0189193	0.060811	0.0448755	0.0102396	0.00192976	0.0060211	0.0557919	0.0555092	0.0183695	0.0674686	0.0281131	0.0590388	0.0575661	0.0207159	0.0640129	0.0234332	0.0576781	0.0665077	0.0586743	0.0614011	0.0581074	0.0238754	-0.00429123	0.0349801	0.0545584	0.0648279	0.0534501	0.0565243
743	0.100428	0.000645999	0.0360458	0.0539703	0.071773	0.013177	0.0435393	0.0564723	-0.00392619	0.0586221	0.0446204	0.0294051	0.0471109	0.0536717	0.0711212	0.0346487	0.00445379	0.0557482	0.0492377	0.0284862	0.0161218	0.0183837	0.0606194	0.0446433	0.0097165	0.00159621	0.00554243	0.0558093	0.055299	0.017701	0.0671016	0.0276299	0.0589257	0.0575836	0.0203922	0.0637504	0.0232972	0.0572424	0.0663962	0.0586399	0.0611372	0.0580101	0.0234589	-0.00485731	0.0346891	0.0541656	0.0645089	0.0531593	0.0563851
742	0.100267	0.000292714	0.0359556	0.0539473	0.0718405	0.0130815	0.0438157	0.0563774	-0.00364709	0.0587526	0.0446538	0.029662	0.0472121	0.0537151	0.0711049	0.0347438	0.00450979	0.0559963	0.0492829	0.0284018	0.0160782	0.0181127	0.0606394	0.0447706	0.00977411	0.00142461	0.00525197	0.0561477	0.0552723	0.0178231	0.0671767	0.0276896	0.0587719	0.0576385	0.0204343	0.0640171	0.0231378	0.0574057	0.0664123	0.0588393	0.0611631	0.058124	0.0235646	-0.00479746	0.0345865	0.054245	0.0647984	0.0535179	0.0565835
741	0.100399	0.000353798	0.0358654	0.0539494	0.0720035	0.0128624	0.043382	0.0565963	-0.00369047	0.0588048	0.0447426	0.029575	0.0469677	0.0539628	0.0713232	0.0348206	0.00377082	0.0561612	0.0494168	0.0287762	0.0156546	0.0180677	0.0605932	0.0449124	0.00936753	0.00119319	0.00515774	0.0559378	0.0555555	0.0176215	0.0669977	0.0276632	0.0590818	0.0574849	0.0203933	0.0638837	0.0231398	0.0573941	0.0663508	0.0587105	0.0612828	0.0581313	0.0235765	-0.00505366	0.0348635	0.0542915	0.0648699	0.053452	0.0566606
740	0.100151	3.00278e-06	0.0357509	0.0539364	0.0717432	0.0126289	0.0433907	0.0566474	-0.00445642	0.0587157	0.0444524	0.0291832	0.0468332	0.0537579	0.0711213	0.034663	0.00380459	0.0558525	0.0491743	0.0286628	0.0155078	0.017982	0.0606152	0.0448481	0.00925431	0.000975598	0.00500426	0.0559888	0.0555681	0.0172207	0.0666784	0.0274391	0.0589816	0.0575553	0.0200439	0.064156	0.0230873	0.0574792	0.0664111	0.0587185	0.0612318	0.0585442	0.0234723	-0.00529876	0.0348732	0.0545284	0.0650854	0.0538315	0.0568101
739	0.100631	-0.000293241	0.0356748	0.0538502	0.0713688	0.0124276	0.0431688	0.0566365	-0.00464024	0.0586323	0.0444255	0.0288736	0.0469192	0.053675	0.0711628	0.0342534	0.0035274	0.0558781	0.0491768	0.0282197	0.0152951	0.0175721	0.0606547	0.0444911	0.00902965	0.000643976	0.00495237	0.056154	0.055328	0.0171289	0.0665664	0.027275	0.0590645	0.0577864	0.0197512	0.0638811	0.0228015	0.0574808	0.0664127	0.0587216	0.0612001	0.0582998	0.0234858	-0.0057092	0.034497	0.0540941	0.064942	0.0535718	0.0565626
738	0.100881	-0.000759503	0.035409	0.0540863	0.0714208	0.0122835	0.043406	0.0564804	-0.00510053	0.0585826	0.044349	0.0287048	0.0470154	0.0540617	0.0711097	0.0343303	0.00325582	0.0558081	0.0491211	0.0283161	0.0148539	0.0174679	0.060771	0.0446537	0.00902934	0.000568128	0.00451327	0.0560166	0.0555068	0.0169436	0.0667558	0.0272319	0.0592172	0.0578202	0.0197527	0.0639967	0.022705	0.0576938	0.066606	0.0585798	0.0612809	0.0584979	0.0231975	-0.005763	0.0346478	0.0543349	0.0651064	0.0536757	0.0566929
737	0.100946	-0.000999032	0.0350122	0.0537699	0.0713481	0.011632	0.0427921	0.0563176	-0.00552179	0.058382	0.0442892	0.0283271	0.0470384	0.053606	0.0711109	0.0341044	0.00262988	0.0558223	0.0488455	0.0279222	0.0144024	0.0169517	0.060364	0.0446727	0.00864923	4.88755e-05	0.00426658	0.0560281	0.0554408	0.0166459	0.0665221	0.0270239	0.0589874	0.0575122	0.0192215	0.064007	0.0223132	0.0576003	0.0663594	0.0585767	0.0614625	0.058207	0.0228764	-0.00615136	0.0343307	0.054067	0.0648825	0.053495	0.0569413
736	0.100867	-0.00166386	0.0347303	0.0538977	0.0714045	0.0113901	0.0428637	0.0560603	-0.00599254	0.0585077	0.0441345	0.0279779	0.0466684	0.0533175	0.0709156	0.03377	0.00220652	0.0557288	0.0487728	0.0278703	0.0142304	0.016509	0.0603661	0.0442786	0.0084516	-0.00046518	0.0037826	0.0557203	0.055308	0.0164045	0.0666675	0.026491	0.0588572	0.0574254	0.019383	0.064143	0.0222161	0.0575028	0.0664881	0.0586974	0.0611637	0.0583489	0.0225142	-0.00654662	0.0343074	0.0540293	0.0648482	0.0534005	0.0567941
735	0.100541	-0.00194676	0.0347846	0.0536902	0.0715729	0.011197	0.0430018	0.0560397	-0.00631079	0.0580846	0.0440358	0.027825	0.0464734	0.0533555	0.0705404	0.0337629	0.00185426	0.0556948	0.0486182	0.0273468	0.013684	0.0162562	0.0607055	0.0445626	0.00784505	-0.000622422	0.0034982	0.0558488	0.0554685	0.0160064	0.0663203	0.0263702	0.0589461	0.0575171	0.0189264	0.0641729	0.0217777	0.0576869	0.066673	0.0586418	0.0612268	0.0583968	0.0221217	-0.00688399	0.0342048	0.0541433	0.0647186	0.0534865	0.056831
734	0.100678	-0.00219254	0.0350043	0.0541263	0.0720865	0.0110745	0.0432211	0.056548	-0.00605039	0.0586658	0.0440565	0.027894	0.0467734	0.0538173	0.0710938	0.0336894	0.00185517	0.0561799	0.0490907	0.0277112	0.0136801	0.0163467	0.0607944	0.0448178	0.00816497	-0.000997586	0.00372221	0.0565929	0.0555436	0.0162521	0.0661537	0.026815	0.0593625	0.0577369	0.0191189	0.0640818	0.0219687	0.0577833	0.0672944	0.0590896	0.0615133	0.0588594	0.0226139	-0.00685402	0.0346776	0.0542759	0.0652633	0.0538233	0.0573402
733	0.100644	-0.00234946	0.0346253	0.0539288	0.0720297	0.0109116	0.0428373	0.0563462	-0.00637309	0.0586636	0.0440235	0.0276728	0.0464606	0.0539908	0.0710012	0.0335572	0.00136938	0.0559507	0.0490844	0.027678	0.0135984	0.0161615	0.0608637	0.0451789	0.00787623	-0.00100967	0.00325292	0.0561628	0.0558808	0.0163794	0.0660896	0.0263773	0.0593387	0.0581608	0.018906	0.0643559	0.0218097	0.0579347	0.0670714	0.0591993	0.0617775	0.058706	0.0223655	-0.00698436	0.0344544	0.0543673	0.0653339	0.0542244	0.0572091
732	0.100632	-0.00279717	0.0345879	0.0535327	0.0716382	0.0104865	0.0425771	0.0562435	-0.00706699	0.0585167	0.0438892	0.0274308	0.0466642	0.0536012	0.0707748	0.0335872	0.00110139	0.0560252	0.0486589	0.0277192	0.0131614	0.0157165	0.0606523	0.0443397	0.0074062	-0.00158351	0.00297142	0.0563107	0.055514	0.0158297	0.0658995	0.0261649	0.0589578	0.0576608	0.0188516	0.0644793	0.0216857	0.0577855	0.0668919	0.0589222	0.0617994	0.0586472	0.0222269	-0.0075526	0.0343205	0.0543078	0.0649922	0.0540275	0.0574107
731	0.100901	-0.0032997	0.034063	0.0535197	0.0715242	0.0101871	0.0424661	0.0560812	-0.00737993	0.058357	0.0436982	0.0270083	0.0464177	0.0536809	0.0708666	0.0330835	0.000965402	0.0558699	0.0484362	0.0273883	0.0129191	0.0156003	0.0606367	0.0443872	0.00700965	-0.00184743	0.00281929	0.0562267	0.0555357	0.0154963	0.0657904	0.0257994	0.0590697	0.0578126	0.0185626	0.0642082	0.0216023	0.0577876	0.0666226	0.0591876	0.0616079	0.0587982	0.0218972	-0.00786829	0.0342328	0.0541537	0.0650387	0.053872	0.0572423
730	0.101055	-0.00328269	0.0340734	0.0535893	0.0712912	0.00991055	0.0425964	0.0562477	-0.00785818	0.0585587	0.0436279	0.0267764	0.0465845	0.0537789	0.0707696	0.0330199	0.00072505	0.0560319	0.0485923	0.0274323	0.0126342	0.0154253	0.0605663	0.0443272	0.00679704	-0.00216704	0.0024615	0.0561372	0.0554518	0.0154199	0.0659256	0.0257021	0.0591526	0.0577579	0.0183604	0.0642868	0.0213393	0.057703	0.0666241	0.0590172	0.0618755	0.0585128	0.0218387	-0.0081423	0.034232	0.0543177	0.0652549	0.0539737	0.0573617
729	0.101129	-0.00353044	0.0340824	0.0539467	0.0716889	0.00981613	0.0426997	0.0561983	-0.00779655	0.0586878	0.0437406	0.0269769	0.0465099	0.0538518	0.0708869	0.0333518	0.000727876	0.0561449	0.0486051	0.0274501	0.0124898	0.0153449	0.0606416	0.044478	0.00684205	-0.00216317	0.00240922	0.0564386	0.0558353	0.0153614	0.0660879	0.0257403	0.0595682	0.0580427	0.018458	0.0646312	0.0214465	0.0578709	0.0672151	0.0590844	0.0621252	0.0589325	0.022006	-0.00812065	0.0342798	0.0545966	0.0654262	0.054158	0.0574477
728	0.100889	-0.00396374	0.0338939	0.0535593	0.071809	0.00941493	0.0426095	0.0562909	-0.00834092	0.0585226	0.0435867	0.0266763	0.0465249	0.0538752	0.0706667	0.0329823	0.000107699	0.056119	0.0485034	0.027258	0.0122025	0.0148457	0.0607868	0.0441746	0.00669035	-0.00263788	0.00226156	0.0564394	0.0555652	0.0152367	0.0663353	0.0252746	0.0596042	0.0579823	0.0181908	0.0648812	0.0210705	0.05807	0.0668895	0.0592015	0.0622899	0.058864	0.0217462	-0.00845782	0.0343322	0.0544724	0.0654917	0.0539703	0.057574
727	0.100826	-0.00439261	0.0337341	0.053592	0.0719127	0.00924212	0.0424763	0.0560555	-0.00870806	0.0586094	0.0435405	0.0264326	0.0464411	0.0538119	0.0705919	0.0327706	-0.000265819	0.0560664	0.0483193	0.0269148	0.0117262	0.0150031	0.0608885	0.044182	0.00659588	-0.00268589	0.00157595	0.0561308	0.0556077	0.0150423	0.0660254	0.0252555	0.0594361	0.0579161	0.0179948	0.0648105	0.0210831	0.0580959	0.0673213	0.0594608	0.06213	0.0589734	0.0215196	-0.00882684	0.0341684	0.0545755	0.0655986	0.0540788	0.0579483
726	0.100982	-0.00445011	0.0338218	0.0538077	0.0721454	0.0091765	0.0427024	0.0563281	-0.00857352	0.0585535	0.0438312	0.0264034	0.0465634	0.0537863	0.0708459	0.0328231	-0.000226909	0.0562777	0.0485237	0.0270077	0.0119144	0.0150321	0.0611158	0.0445738	0.00668144	-0.00266227	0.00184381	0.0565191	0.0558579	0.0151734	0.0659016	0.0256598	0.0595308	0.0582171	0.0182705	0.0648769	0.021111	0.0582089	0.067469	0.0596073	0.0623045	0.0593229	0.0218287	-0.00897646	0.0344892	0.0545707	0.0657911	0.0543752	0.0580512
725	0.100919	-0.00461878	0.0332222	0.053543	0.0719142	0.00879019	0.0422025	0.0558665	-0.00888953	0.0582776	0.0435557	0.025963	0.0463836	0.0537419	0.0707421	0.0327116	-0.000486797	0.0561992	0.0481799	0.0271293	0.0114758	0.0145548	0.060874	0.04424	0.00628203	-0.00311006	0.0015494	0.0565	0.0554503	0.0147225	0.0654912	0.0251872	0.0593366	0.0579228	0.017929	0.0650089	0.0208246	0.0579366	0.0671145	0.0596628	0.062373	0.0592404	0.0214955	-0.00941678	0.0342135	0.0546572	0.0657738	0.0541698	0.0580658
724	0.10129	-0.00468296	0.0334941	0.0538316	0.0720194	0.00885015	0.0423188	0.0560393	-0.00884677	0.0583744	0.043477	0.0262904	0.0465082	0.0537025	0.0709205	0.0328018	-0.000499312	0.05623	0.0481971	0.0271149	0.0114915	0.0146245	0.0609674	0.0442919	0.00649344	-0.00322195	0.00160104	0.0564269	0.055655	0.0147083	0.0655734	0.0252373	0.0597248	0.0582661	0.0178442	0.0650745	0.0209844	0.0581883	0.0672636	0.0600221	0.0626474	0.0593316	0.0217834	-0.00928175	0.0343003	0.0547945	0.0659331	0.0546034	0.0583507
723	0.101321	-0.0048035	0.033378	0.0535755	0.0715852	0.00881428	0.0423159	0.0559727	-0.00916619	0.0584526	0.043373	0.0261921	0.0465231	0.0537073	0.0707061	0.0328558	-0.000553555	0.0560717	0.0482887	0.0270836	0.0112328	0.0144799	0.0609888	0.044201	0.00614624	-0.0032035	0.0015149	0.0564919	0.0556116	0.0146549	0.0656975	0.0252577	0.0598474	0.0580442	0.0175848	0.0651621	0.021117	0.0581721	0.0672166	0.059631	0.062662	0.0595208	0.0217408	-0.00932776	0.0344006	0.0547351	0.0660886	0.0546339	0.0581571
722	0.101549	-0.00478599	0.0330715	0.0535304	0.0715255	0.00858586	0.0422038	0.0557109	-0.0095731	0.0584223	0.0433364	0.0260163	0.0465137	0.0538406	0.0709258	0.0327064	-0.000757797	0.0560626	0.0480814	0.0272679	0.0115023	0.0144953	0.0612311	0.0443658	0.00609591	-0.00328151	0.00145882	0.0565368	0.0557446	0.0147562	0.0659571	0.0251465	0.0595582	0.0579418	0.0178884	0.0651488	0.02133	0.0583128	0.0673576	0.0597476	0.0626419	0.05926	0.0216254	-0.00921196	0.0344438	0.0548624	0.0661535	0.0547396	0.0583393
721	0.101562	-0.00456125	0.0332294	0.0536568	0.0717701	0.00884368	0.0425122	0.0558035	-0.00936044	0.0586807	0.0435954	0.0261115	0.0465031	0.054083	0.0710194	0.0328069	-0.000577339	0.0564231	0.0481396	0.0274651	0.0115714	0.0146161	0.0612231	0.0446039	0.00642345	-0.00299573	0.00167455	0.056737	0.0560426	0.014935	0.0663043	0.025344	0.059869	0.0583916	0.0180777	0.065275	0.0213619	0.0585591	0.0675663	0.0601806	0.0629076	0.059765	0.0219373	-0.00915848	0.0346709	0.0553639	0.0663915	0.0547998	0.0585659
720	0.101031	-0.00478113	0.0330199	0.0537968	0.0720307	0.00895109	0.0425095	0.0559238	-0.009167	0.0586133	0.0436233	0.0260983	0.0467304	0.0541039	0.0710864	0.0329751	-0.000647029	0.0563879	0.0485184	0.0272321	0.0116308	0.0147835	0.0613074	0.0446101	0.00644914	-0.00295552	0.00179948	0.0566953	0.0559013	0.0150803	0.0664874	0.0254771	0.0601193	0.0584916	0.0181654	0.0655715	0.021452	0.0583803	0.0677942	0.0599321	0.0630293	0.0596106	0.0220761	-0.00898402	0.0346195	0.0553657	0.0664081	0.0548397	0.0584979
719	0.101267	-0.00454875	0.0331965	0.0535818	0.0719461	0.00920865	0.0428219	0.0560755	-0.00881512	0.05848	0.0437165	0.0260971	0.0465303	0.0539351	0.0708253	0.0330719	-0.000293034	0.0564781	0.0484427	0.0272277	0.0117923	0.0149812	0.061352	0.0446979	0.00655717	-0.00259239	0.0020415	0.056701	0.056166	0.0150518	0.066592	0.0259214	0.0601957	0.0585034	0.0181758	0.0657725	0.0216311	0.0587613	0.0679144	0.0601418	0.0633552	0.0600125	0.0222773	-0.00877615	0.0348991	0.0557896	0.066673	0.0551254	0.0585755
718	0.101609	-0.00437129	0.0337351	0.053954	0.0725651	0.00948943	0.0430662	0.0564812	-0.00825102	0.0590967	0.0440443	0.0266895	0.0467502	0.0544109	0.0718439	0.0333986	0.00029906	0.0567105	0.048923	0.0277357	0.0125579	0.0150818	0.0617348	0.0455719	0.0073967	-0.00201061	0.00245848	0.0573152	0.0565767	0.0159734	0.0666652	0.0261075	0.0605359	0.0592522	0.0191031	0.0660169	0.0221312	0.0594334	0.068532	0.0609304	0.0635618	0.0603186	0.0229727	-0.00777911	0.0356938	0.0559129	0.0672858	0.0559416	0.059505
717	0.10211	-0.00350306	0.0338056	0.0541052	0.0726006	0.00976937	0.0430873	0.0564444	-0.00797912	0.0590063	0.0440092	0.0267951	0.0469362	0.0543253	0.071899	0.0335552	0.000669383	0.0570175	0.0489662	0.0282038	0.0129755	0.0155011	0.0619508	0.045627	0.00789118	-0.00143967	0.00302949	0.0572714	0.0565921	0.0163691	0.0669331	0.0264747	0.0606388	0.0592618	0.0195206	0.0662264	0.022606	0.0594814	0.0687372	0.0609984	0.0638299	0.0606145	0.0233143	-0.00734333	0.0360331	0.0562148	0.0676439	0.0561725	0.0593187
716	0.102315	-0.00322694	0.0341383	0.0538525	0.072394	0.010097	0.0430396	0.0565073	-0.00740757	0.0589554	0.0442446	0.0271709	0.0470387	0.0543698	0.0720047	0.0336551	0.00106511	0.0568314	0.0490048	0.0285387	0.0134706	0.0162431	0.0620383	0.0455619	0.00821134	-0.00104779	0.00337739	0.0575121	0.056629	0.0167617	0.0671287	0.0267677	0.0607347	0.059186	0.0196878	0.066163	0.0229535	0.0595944	0.0687699	0.061008	0.0639276	0.0608108	0.0236254	-0.00691889	0.0361183	0.056402	0.0678516	0.0562195	0.0594988
715	0.102205	-0.00256336	0.0343096	0.0537826	0.0722893	0.010761	0.043377	0.0565417	-0.0068237	0.0589491	0.0443582	0.0276184	0.0471493	0.0543974	0.0723054	0.0340377	0.00151937	0.0569634	0.0491949	0.0287737	0.0142862	0.0165416	0.062016	0.0459715	0.00889068	-0.000396133	0.00413978	0.0573729	0.0567379	0.0169127	0.0679532	0.0272509	0.0609402	0.059473	0.0202486	0.0662875	0.0235434	0.0597504	0.0686788	0.0611263	0.0642178	0.0610005	0.0241147	-0.006222	0.0366641	0.0566889	0.0681565	0.0563231	0.0598003
714	0.102013	-0.00193387	0.0342933	0.0538304	0.072465	0.0111812	0.0435005	0.0563539	-0.00650164	0.0590725	0.0444883	0.027901	0.0471501	0.0543578	0.0722902	0.034493	0.00212335	0.0568825	0.0493112	0.0290319	0.0149085	0.0169931	0.0622777	0.0461026	0.00942724	0.000512689	0.00458363	0.0574568	0.0567834	0.0176851	0.0684444	0.0280012	0.0611063	0.0594748	0.0208482	0.0665285	0.0239092	0.0597341	0.0688408	0.0611123	0.0644027	0.0611621	0.0244444	-0.00564037	0.037093	0.0568408	0.0685254	0.0565077	0.0599961
713	0.101882	-0.000978939	0.0346161	0.0537285	0.0725137	0.0123452	0.0440124	0.0563051	-0.00552327	0.0591113	0.0448541	0.0283831	0.0476032	0.054692	0.072688	0.034741	0.00313145	0.0569364	0.0496446	0.0294817	0.0159065	0.0178427	0.0622148	0.0463968	0.0102696	0.00120698	0.00559096	0.0575907	0.056919	0.0186833	0.0690235	0.0284173	0.0611883	0.0595993	0.0216541	0.0666924	0.0246645	0.0600161	0.0691538	0.0613278	0.0646731	0.06114	0.025135	-0.00426995	0.0374169	0.0571883	0.0684685	0.056881	0.0603135
712	0.101832	0.00013657	0.0350722	0.0537606	0.0725745	0.0129956	0.0443647	0.0564174	-0.00426913	0.0589901	0.0452861	0.0287793	0.0477302	0.0547393	0.0726311	0.0354476	0.00403774	0.057048	0.0497456	0.0300029	0.016944	0.0186202	0.062443	0.0466759	0.0114491	0.00253622	0.00631402	0.0577337	0.0570958	0.019445	0.0694051	0.0290841	0.061329	0.0598557	0.0224472	0.066816	0.0253011	0.0602023	0.0693561	0.0616492	0.0648789	0.0615345	0.0259048	-0.00337584	0.0380178	0.0577448	0.0687838	0.0569452	0.0603056
711	0.10221	0.00147443	0.035615	0.0540204	0.0731273	0.0141361	0.0448493	0.0566449	-0.00305794	0.0591265	0.0459305	0.029716	0.0480031	0.0547375	0.0728249	0.0360252	0.00522546	0.0570993	0.0503576	0.0306461	0.0182345	0.0195423	0.0626473	0.0471338	0.0125344	0.00380156	0.00762957	0.0579687	0.0572517	0.0207025	0.0700482	0.0298286	0.0616055	0.0601352	0.0234167	0.067271	0.02628	0.0606597	0.0696498	0.0618231	0.0651867	0.0618339	0.0266341	-0.00210517	0.0389379	0.0581186	0.069199	0.0574295	0.0607782
710	0.102576	0.00275244	0.0358767	0.0538603	0.0729804	0.0152518	0.0453052	0.0567042	-0.00202329	0.0591833	0.0461527	0.0305312	0.0482732	0.0545696	0.0731875	0.0365581	0.00633611	0.0571601	0.0505095	0.0311689	0.0198296	0.0206342	0.0627627	0.0472351	0.0136331	0.00510475	0.00896374	0.0579309	0.0572219	0.0215918	0.0706329	0.0308213	0.0617279	0.0602567	0.0244025	0.067205	0.0271917	0.0609967	0.0697429	0.0622685	0.0654256	0.0618183	0.0277209	-0.000611875	0.0393493	0.0582126	0.0694614	0.0574203	0.0610009
709	0.103201	0.00435196	0.0362966	0.0539764	0.0733903	0.0167568	0.0456465	0.0568656	-0.000434512	0.0593568	0.0467457	0.0316308	0.0485157	0.0549618	0.0737105	0.0373253	0.00790697	0.0572892	0.0510662	0.0323303	0.0213639	0.0220792	0.0629898	0.0478906	0.0149894	0.00689152	0.0105419	0.0579392	0.0575551	0.0229067	0.0715711	0.0317506	0.0620609	0.0605859	0.0254685	0.0676347	0.0284681	0.0615114	0.0698805	0.0624629	0.0659126	0.0623719	0.0288332	0.00105544	0.0402856	0.058972	0.0700215	0.0583983	0.0612737
708	0.103114	0.00605239	0.0368063	0.0536855	0.0729324	0.0181328	0.0460432	0.0567439	0.000962159	0.0592527	0.0470617	0.0325084	0.0488107	0.0547507	0.0739303	0.0381625	0.00934725	0.0572464	0.0514839	0.0329293	0.0231137	0.0231398	0.0633148	0.048311	0.016229	0.00836822	0.0120004	0.0582994	0.0574601	0.0240508	0.0724917	0.0328036	0.0621205	0.0606627	0.0266384	0.0676195	0.0295319	0.0615916	0.0699414	0.0624021	0.0659241	0.0623545	0.0298002	0.00254572	0.0411928	0.0592922	0.0704778	0.0585946	0.0614738
707	0.102894	0.00775755	0.0374893	0.0538441	0.0727395	0.0195124	0.0465826	0.0568388	0.00268015	0.0592533	0.0475724	0.0335312	0.0491493	0.0548416	0.0743389	0.0391297	0.0109869	0.0573102	0.0517923	0.0336136	0.0250344	0.0245046	0.0634156	0.0486491	0.0177068	0.0101146	0.0135408	0.0581716	0.0575536	0.0254548	0.0733689	0.0338473	0.0623665	0.0607906	0.027825	0.0677825	0.0307639	0.0615067	0.0701201	0.0624978	0.0661539	0.0629419	0.0309991	0.00482655	0.041756	0.0598399	0.0707384	0.0588047	0.0614521
706	0.102612	0.0097713	0.0380244	0.0538524	0.0729299	0.0208573	0.0470405	0.056634	0.0043272	0.0593252	0.0481907	0.0345978	0.0495262	0.0548184	0.0744159	0.039816	0.0127287	0.0574566	0.0523453	0.0344618	0.0267158	0.0259762	0.0634937	0.04911	0.0192954	0.0120021	0.0151861	0.0585519	0.0577334	0.0270026	0.0744826	0.0350365	0.0627562	0.0608748	0.0291997	0.0681749	0.0321784	0.0617923	0.0702706	0.0627748	0.0666905	0.0632591	0.0319289	0.0065465	0.0426108	0.0602577	0.0711383	0.0592311	0.0616281
705	0.102753	0.0113759	0.0387347	0.0537296	0.0731771	0.0224571	0.0477824	0.0568108	0.00611447	0.0592256	0.0488748	0.0356284	0.0497131	0.0550026	0.0747344	0.0408245	0.0143433	0.0572695	0.0528665	0.0352303	0.0287619	0.0275481	0.06366	0.0495678	0.0210076	0.0138349	0.0169576	0.0584889	0.057727	0.0283393	0.075189	0.0361439	0.0627996	0.0610327	0.0305156	0.0681867	0.033519	0.0620167	0.070491	0.0629532	0.0668098	0.0633494	0.0332798	0.00853177	0.0435399	0.0607548	0.0713623	0.0596545	0.0619472
704	0.103242	0.0137016	0.0396033	0.0544799	0.0738182	0.0244905	0.0487041	0.0571159	0.00879597	0.0596027	0.0496543	0.037332	0.0502365	0.0554237	0.0755568	0.0417257	0.0163722	0.0577963	0.0538103	0.0366703	0.0310832	0.0291682	0.0642308	0.0505009	0.0231823	0.0162582	0.0190377	0.0587175	0.0582859	0.0306346	0.076132	0.0377602	0.0633934	0.0615917	0.0325724	0.0685771	0.0349159	0.0627205	0.0709156	0.0636099	0.067308	0.0635183	0.0350457	0.0114963	0.0449669	0.061328	0.0718216	0.0602262	0.0627144
703	0.104017	0.0160545	0.0405026	0.0540919	0.0738905	0.0264377	0.0494276	0.0572974	0.0106655	0.0595163	0.050428	0.0387969	0.0509317	0.0553073	0.0756936	0.0428024	0.0188313	0.0578665	0.0540222	0.0376637	0.0332423	0.0309631	0.0646478	0.0510652	0.0252254	0.0186309	0.0213361	0.058942	0.0586779	0.0321849	0.0770827	0.0394486	0.0633484	0.0617131	0.0339678	0.0688055	0.0363993	0.063215	0.0712406	0.0636373	0.0678064	0.0644105	0.0362731	0.0132583	0.0456537	0.0621725	0.0726268	0.0606146	0.0627259
702	0.104135	0.0177879	0.0408164	0.0537377	0.0736063	0.0278329	0.0492909	0.0571019	0.0123697	0.0594017	0.050657	0.0398854	0.0508685	0.0551613	0.0758857	0.0437554	0.0204165	0.0578044	0.054277	0.0382959	0.0352136	0.0325049	0.0643301	0.0513468	0.0264524	0.0207062	0.0229004	0.05851	0.0585593	0.0335292	0.0779803	0.0404258	0.0635515	0.0614754	0.0352088	0.0690415	0.0375245	0.0629946	0.0709413	0.0635164	0.067841	0.0642284	0.0374486	0.0152429	0.0465203	0.0624169	0.0730212	0.0607904	0.0628318
701	0.104446	0.0200414	0.0417929	0.0538852	0.0736285	0.0299511	0.0501142	0.0570574	0.0146534	0.0590876	0.0511957	0.0411996	0.0512789	0.0555736	0.0764523	0.0444436	0.0226887	0.0578364	0.0551138	0.0394076	0.0377167	0.0343177	0.0647885	0.0521011	0.0281429	0.023134	0.025038	0.0589577	0.0586029	0.0352116	0.0794596	0.0418219	0.0638864	0.0620405	0.0367757	0.0691874	0.038865	0.0636375	0.0712224	0.06422	0.0681266	0.0648198	0.0387225	0.0178189	0.0476431	0.0632129	0.0735303	0.0616314	0.0630744
700	0.104067	0.0221807	0.0424058	0.0537983	0.0737393	0.0315936	0.0503649	0.0572427	0.0163022	0.0594421	0.0516905	0.0419264	0.051717	0.0554359	0.0767171	0.0454749	0.024343	0.0579296	0.055352	0.0405054	0.0397262	0.0355912	0.0647745	0.0526703	0.0298494	0.0249335	0.026633	0.0589267	0.0587351	0.036607	0.0807608	0.042696	0.0641314	0.0620944	0.0381201	0.0691874	0.040477	0.0640864	0.071626	0.0640291	0.0687624	0.0650457	0.0398029	0.0196706	0.0484474	0.0634502	0.0740756	0.0618006	0.063357
699	0.103778	0.0240688	0.0427516	0.053868	0.0736386	0.0330271	0.0511094	0.0575178	0.0180589	0.0592685	0.0523331	0.0433488	0.0520803	0.0556523	0.0773249	0.0462878	0.0261004	0.0580463	0.0558086	0.0411632	0.0415428	0.0370844	0.0647473	0.0528762	0.0316217	0.0270036	0.0284945	0.0589602	0.0590349	0.038216	0.0817532	0.0441988	0.0642985	0.0622949	0.0392933	0.0696328	0.0417457	0.064152	0.0717157	0.0643801	0.0688949	0.0652438	0.0412799	0.0219053	0.0495358	0.064239	0.0745868	0.0620789	0.0638246
698	0.104099	0.0262774	0.0434576	0.0540401	0.0740729	0.0349532	0.0522688	0.0576739	0.020218	0.059524	0.0533988	0.0444784	0.0524191	0.0556411	0.077636	0.0475581	0.0282426	0.0584918	0.0566589	0.042371	0.0440411	0.0390155	0.0655635	0.053839	0.033589	0.0291931	0.0303006	0.0594475	0.0593595	0.0402737	0.0830594	0.0457918	0.0648121	0.062864	0.0412645	0.0701311	0.0437714	0.064683	0.0723848	0.0646544	0.0699066	0.0658486	0.0426637	0.0245471	0.0509595	0.0649185	0.0752473	0.0627756	0.0644624
697	0.104843	0.0279037	0.0442327	0.0539839	0.0741	0.0364877	0.0527299	0.057493	0.0219556	0.0595557	0.0537963	0.0454811	0.0527549	0.0557601	0.0776239	0.0480866	0.0298973	0.0583231	0.0568263	0.0429156	0.0460271	0.0404653	0.0656182	0.0544457	0.0351443	0.0313487	0.0322275	0.0595406	0.059356	0.0415659	0.0836724	0.0469778	0.0648025	0.063089	0.0425348	0.0702188	0.044876	0.0647106	0.0722497	0.064935	0.0700179	0.0660074	0.0440653	0.0264486	0.0514942	0.0654915	0.0757004	0.0632836	0.0646493
696	0.105621	0.0299849	0.0448112	0.0540651	0.0746699	0.0380825	0.0532893	0.0577186	0.0238681	0.059759	0.0546053	0.0467803	0.0532598	0.0561788	0.0781156	0.0494806	0.0317751	0.0587038	0.0574783	0.0440118	0.0479195	0.0419907	0.0659535	0.0548575	0.0370196	0.0333954	0.0341938	0.0598602	0.0597738	0.0432842	0.0847837	0.0483128	0.0651862	0.0635893	0.0441013	0.0706341	0.046214	0.0655838	0.0725759	0.0652786	0.070546	0.0667275	0.0453477	0.0284191	0.0528861	0.0661872	0.0763806	0.0639564	0.0653459
695	0.106093	0.0319218	0.045475	0.0542499	0.0750622	0.0397741	0.0537484	0.058209	0.0258571	0.0599076	0.0552891	0.0482543	0.0539044	0.0564247	0.0787475	0.0503644	0.0336106	0.0589562	0.0582596	0.0451743	0.0501813	0.0435906	0.0664383	0.0557809	0.0385212	0.0353469	0.0359005	0.0603095	0.0606523	0.044945	0.0861812	0.050021	0.0658112	0.0637725	0.0456269	0.0712794	0.0476421	0.0658461	0.0732842	0.0659122	0.0712292	0.0674827	0.0466563	0.0305715	0.0539815	0.0670956	0.077054	0.0647887	0.0659476
694	0.10605	0.0335048	0.0460322	0.0540236	0.0751382	0.0410528	0.0545073	0.058082	0.0273002	0.0598741	0.0557916	0.0490538	0.0541933	0.0565202	0.0791121	0.051081	0.0351071	0.0590112	0.0588641	0.0457699	0.051902	0.0449272	0.066695	0.056024	0.0400027	0.0372523	0.0373856	0.0602932	0.0603975	0.046031	0.0871616	0.0509683	0.0659981	0.0641671	0.0470294	0.0713713	0.0487883	0.0664753	0.073436	0.0660386	0.0715554	0.067529	0.0478073	0.0322031	0.054872	0.0677018	0.0774523	0.065272	0.0662837
693	0.10598	0.0352863	0.0468661	0.0540481	0.0752341	0.0426416	0.0549237	0.0585354	0.028745	0.0599981	0.0564655	0.0501966	0.0546216	0.0566758	0.079556	0.0521495	0.0364832	0.0592928	0.0589145	0.0467511	0.053555	0.0462462	0.0671142	0.0568001	0.0416461	0.0389489	0.0392108	0.0607243	0.0607269	0.0473237	0.0883464	0.0521398	0.0662722	0.064383	0.0482622	0.0721278	0.0500739	0.0672315	0.0737348	0.0664295	0.0722609	0.0683184	0.0492089	0.0340297	0.0559164	0.0682922	0.078201	0.0656862	0.0665674
692	0.105734	0.036602	0.04724	0.05411	0.0752821	0.043683	0.0553024	0.0584756	0.0301618	0.060014	0.0568729	0.0509976	0.0550271	0.0569584	0.0798344	0.0526518	0.0381406	0.0592922	0.059461	0.0475545	0.055117	0.0474743	0.0673613	0.0574088	0.0424071	0.0404048	0.0404345	0.0608155	0.0609519	0.0485449	0.0894041	0.0530867	0.066739	0.0645124	0.0492359	0.0722165	0.0511971	0.0675845	0.0740303	0.0667313	0.0724947	0.0687808	0.0501416	0.0358197	0.0566849	0.068997	0.078861	0.0663505	0.0670802
691	0.106192	0.0378046	0.0475462	0.0543424	0.0752461	0.0447408	0.0557087	0.0584213	0.0313519	0.0602423	0.0575515	0.0519841	0.0553325	0.0572409	0.0800352	0.0534418	0.0395032	0.0592303	0.0599726	0.0480381	0.0564844	0.0486073	0.0676751	0.0576313	0.0440343	0.0418764	0.0418091	0.0612152	0.0611694	0.0499085	0.0901191	0.0540255	0.067323	0.0649746	0.0503265	0.0726906	0.0522574	0.0678902	0.0746071	0.0670436	0.0729678	0.0690782	0.051138	0.0373531	0.0575125	0.0697603	0.0795332	0.066814	0.0678782
690	0.107097	0.0392978	0.0481184	0.0545197	0.0756433	0.0460275	0.0565347	0.0590498	0.0327049	0.0604659	0.0581403	0.0526538	0.0557963	0.057231	0.0804688	0.0544245	0.040618	0.0600991	0.0606014	0.0490193	0.0580151	0.049871	0.0678955	0.0585192	0.0453107	0.0437466	0.0433007	0.0616726	0.0617069	0.0513513	0.0908981	0.0553358	0.0676887	0.0654071	0.0515869	0.0734191	0.0534949	0.0685953	0.0750301	0.0677018	0.0737637	0.0696631	0.0524412	0.0391323	0.0585452	0.0703403	0.0804243	0.0675923	0.0686093
689	0.108044	0.0405996	0.0487598	0.054518	0.0764302	0.0471528	0.0568886	0.0594394	0.0339076	0.0609418	0.0588314	0.0536565	0.0560035	0.0578514	0.0810794	0.0552675	0.0419974	0.060318	0.0614376	0.0495821	0.0595283	0.051144	0.0685303	0.0591312	0.0465115	0.0451677	0.0444142	0.0619508	0.0622944	0.0523405	0.0920004	0.0563824	0.0686627	0.0663167	0.0526447	0.0739816	0.0544397	0.0692707	0.0758625	0.0681679	0.0747238	0.0703753	0.0535892	0.0405215	0.0596658	0.071429	0.081091	0.0685666	0.0693161
688	0.108326	0.041611	0.0489104	0.0546208	0.0766798	0.0480276	0.0573615	0.0595402	0.03463	0.0606586	0.0593114	0.054393	0.0563946	0.0577952	0.0810348	0.0557192	0.0428021	0.0604981	0.0614987	0.0501168	0.0606484	0.0518467	0.0687041	0.0595859	0.0474497	0.0462408	0.0457261	0.0622049	0.0627346	0.0532132	0.0928826	0.0574912	0.0687504	0.0663869	0.0537409	0.0744293	0.0555705	0.0695232	0.0760662	0.0684229	0.0749553	0.0713643	0.0545495	0.0418216	0.0605983	0.0720888	0.0818626	0.0691251	0.0697963
687	0.108359	0.0426446	0.0493879	0.0547754	0.076851	0.048617	0.0578518	0.0593819	0.035868	0.0610565	0.059694	0.0551358	0.0565828	0.0582419	0.0816276	0.0565659	0.0439037	0.060734	0.061834	0.0510591	0.062097	0.0531642	0.0692504	0.060287	0.0483903	0.0475417	0.0469509	0.0627498	0.0631493	0.0542619	0.0941487	0.0583134	0.0693295	0.0669306	0.0547153	0.0748921	0.0567128	0.0701986	0.0764865	0.0690891	0.0757484	0.0716725	0.0555102	0.0433311	0.0615869	0.0727465	0.0825009	0.0698568	0.0706197
686	0.108115	0.0435428	0.0497911	0.0548742	0.0769958	0.0496601	0.0584035	0.0600538	0.0367331	0.0613041	0.0602183	0.0558319	0.0572248	0.058546	0.0819992	0.0571499	0.0448029	0.0611384	0.0619032	0.0516436	0.0631881	0.054053	0.0697439	0.060934	0.0494051	0.0488354	0.0480027	0.0629841	0.0631146	0.0549106	0.0949909	0.0591987	0.0697851	0.0673787	0.0556815	0.0755877	0.0576166	0.0710504	0.0769517	0.0694588	0.0765915	0.072558	0.0563963	0.0443997	0.0623405	0.0736303	0.0835772	0.0707225	0.0713302
685	0.108008	0.0442156	0.0499756	0.0548549	0.0771942	0.0503065	0.0585871	0.0602814	0.0373558	0.0614614	0.0607234	0.0563348	0.0575206	0.0589036	0.0822199	0.057819	0.0457984	0.061578	0.0624858	0.0519367	0.0641466	0.0547852	0.0702491	0.0612376	0.0501951	0.0498397	0.0487145	0.0635026	0.0637318	0.0555743	0.0955345	0.0601496	0.0700945	0.0674246	0.056616	0.0762111	0.0585292	0.0719318	0.0776706	0.0700922	0.077111	0.0733413	0.0574531	0.0458724	0.0634785	0.0744144	0.0844644	0.0711157	0.0719597
684	0.108986	0.0447374	0.0504456	0.05535	0.0773592	0.0509163	0.0589285	0.0606065	0.0382415	0.061921	0.06128	0.0569815	0.0577579	0.0589894	0.0823726	0.0584014	0.0467769	0.0618438	0.0630844	0.0525031	0.0650563	0.0556671	0.0702986	0.0617167	0.0510849	0.0509557	0.0497295	0.0638802	0.0643774	0.0568242	0.0963031	0.0609166	0.0710868	0.068273	0.0573696	0.0769615	0.0595449	0.0724932	0.0782164	0.0704333	0.0777832	0.0740326	0.0584223	0.0467773	0.0642097	0.0751551	0.085121	0.0722613	0.0728512
683	0.109818	0.0456565	0.050773	0.0551827	0.0776866	0.0515306	0.0597038	0.0607013	0.0386694	0.0616592	0.0618242	0.0572366	0.0580103	0.0592509	0.0827611	0.0590566	0.0474786	0.0623082	0.0633713	0.0531066	0.066111	0.0563608	0.0708192	0.0624563	0.0517551	0.051745	0.0505314	0.0640432	0.0646706	0.0574742	0.0971253	0.0616093	0.0712568	0.0684198	0.0580949	0.0771462	0.060574	0.0730542	0.0787867	0.0710046	0.0786469	0.0745647	0.0592089	0.0478169	0.0649797	0.0759394	0.0859175	0.0729831	0.0735821
682	0.110584	0.046249	0.050705	0.055334	0.0781708	0.0519579	0.0599266	0.0608138	0.0395265	0.0619934	0.0622591	0.0578341	0.0586743	0.0595813	0.0831116	0.0596103	0.0480557	0.0625678	0.0635569	0.0533746	0.0668491	0.0573019	0.0710065	0.0627713	0.0525201	0.0527949	0.0515483	0.0645558	0.0653282	0.0583239	0.0976856	0.0627251	0.0718062	0.0691132	0.0585389	0.0777283	0.0611038	0.074074	0.0793583	0.0716674	0.0793438	0.0754247	0.0601333	0.0488345	0.0660055	0.0767414	0.0865315	0.0738571	0.0743683
681	0.110945	0.0468148	0.051171	0.0555785	0.0784918	0.0526149	0.0605114	0.0611419	0.0401887	0.0623875	0.0627617	0.0584711	0.0586707	0.0599208	0.0834521	0.0603366	0.0487145	0.0627764	0.0641603	0.0540131	0.0678208	0.0578944	0.0718981	0.0634492	0.0532882	0.0538888	0.0523779	0.0650819	0.0655713	0.0592131	0.0991586	0.0635445	0.072592	0.069325	0.0596853	0.0786252	0.061787	0.0744132	0.0798828	0.0724352	0.0803435	0.0761279	0.06107	0.0499353	0.06691	0.0777256	0.0875665	0.074673	0.0753676
680	0.110728	0.047452	0.0511224	0.0556198	0.078484	0.0531325	0.0608355	0.0612388	0.0404158	0.0624205	0.0632452	0.0586488	0.0589425	0.0598967	0.0834799	0.0604463	0.0494316	0.0631051	0.0645305	0.0543732	0.0686814	0.0584777	0.0721035	0.0638678	0.0535077	0.0544821	0.0528455	0.0656117	0.0659987	0.0595957	0.099649	0.0643185	0.0729608	0.0698274	0.0601762	0.0792222	0.0627993	0.0754923	0.0806101	0.0727371	0.0809877	0.0769959	0.0618568	0.050688	0.067835	0.0784198	0.0884952	0.0756225	0.0759412
679	0.110654	0.0479933	0.0516715	0.0559869	0.0789828	0.0536542	0.0613848	0.0615717	0.041045	0.0628974	0.0637602	0.0593761	0.0595722	0.0604029	0.0843802	0.0613511	0.0503058	0.0635681	0.0647431	0.0550342	0.0695311	0.0593132	0.0727623	0.0645366	0.0544508	0.0556683	0.0538476	0.0661858	0.066628	0.0604852	0.100398	0.0650766	0.0737084	0.0706514	0.0610458	0.0803701	0.063769	0.0760908	0.0811925	0.0736555	0.0818533	0.0778269	0.0627622	0.0517739	0.0686492	0.0796514	0.0894574	0.076663	0.0771958
678	0.110818	0.0485073	0.0520097	0.0558124	0.0790202	0.0540199	0.0616044	0.0617506	0.0414956	0.0629717	0.0640679	0.0596669	0.0599193	0.0610725	0.0845532	0.0619539	0.050811	0.0639238	0.0651692	0.055614	0.0703234	0.0599057	0.0731814	0.0650212	0.0549021	0.0563366	0.054462	0.0665112	0.0672182	0.0611371	0.101141	0.0662183	0.0744899	0.0711243	0.0616301	0.0808523	0.0645098	0.0771599	0.0817747	0.0741145	0.0828864	0.0786165	0.0636068	0.0525211	0.0695092	0.0805806	0.0904945	0.0775701	0.0779088
677	0.11175	0.0487596	0.0519467	0.0558587	0.0793133	0.0543843	0.0622668	0.0620365	0.0418762	0.0631492	0.0647445	0.0602741	0.0601591	0.0612516	0.0843345	0.0626237	0.0516035	0.0639631	0.0656138	0.0557649	0.0707636	0.060586	0.0737464	0.0657478	0.0554313	0.0569051	0.055222	0.0670464	0.0676084	0.0616889	0.101775	0.0667817	0.0751853	0.0716316	0.0624169	0.0815586	0.0653286	0.0779937	0.0823454	0.0744602	0.0837326	0.079595	0.0644212	0.0534701	0.070432	0.0814136	0.0916009	0.0783206	0.0788792
676	0.113469	0.0495387	0.0523845	0.0564535	0.0800812	0.0550262	0.0630101	0.0626549	0.0423433	0.0638184	0.0654055	0.060709	0.0609292	0.0618891	0.0853276	0.0635742	0.0522818	0.0650583	0.066132	0.0566812	0.0718023	0.0617579	0.0743912	0.0663373	0.0564657	0.0581136	0.0560636	0.0678137	0.068763	0.0627415	0.103144	0.0677936	0.0759532	0.0724398	0.0632649	0.0827267	0.0664446	0.0790797	0.0838903	0.075573	0.085068	0.0810183	0.0655357	0.0547436	0.0717003	0.0828685	0.0927785	0.0799514	0.0803692
675	0.11386	0.0498009	0.0527176	0.0568244	0.0806788	0.0553677	0.0634618	0.0631143	0.0429368	0.0640764	0.0661951	0.0611568	0.0610244	0.0621724	0.0855405	0.064109	0.0529103	0.0653173	0.066563	0.0571083	0.0725612	0.0623609	0.0747271	0.0672281	0.0569727	0.0589797	0.0567926	0.0684895	0.0691401	0.063353	0.104266	0.0685153	0.0767236	0.0730902	0.0641224	0.0836396	0.0673696	0.0801721	0.0846306	0.0762092	0.0857679	0.0819217	0.0666904	0.055548	0.0727577	0.0840544	0.0937246	0.080973	0.081608
674	0.113993	0.0502978	0.0528902	0.0569743	0.0812305	0.0556942	0.0637953	0.0635798	0.043473	0.0643923	0.0668022	0.0617092	0.0614852	0.0626534	0.085924	0.0648476	0.0533543	0.0661219	0.0670437	0.0577698	0.073397	0.0630495	0.0756216	0.0679868	0.0578417	0.0601305	0.0578176	0.0691644	0.0695644	0.064028	0.105402	0.0695824	0.0775735	0.074053	0.0651368	0.0846718	0.0684029	0.0810969	0.0854745	0.0772187	0.0870483	0.0830453	0.0675672	0.0564354	0.0739187	0.0850939	0.0949871	0.0820893	0.0825997
673	0.113793	0.0504464	0.053293	0.0571832	0.0814064	0.0561032	0.0643617	0.0640735	0.043748	0.0644175	0.0672251	0.0621147	0.0618484	0.0629832	0.0863243	0.0653743	0.0538636	0.0667208	0.0675231	0.0581316	0.0741707	0.0636717	0.0760218	0.0684984	0.0581015	0.060976	0.0584764	0.0698781	0.0703723	0.0644916	0.106121	0.0703567	0.0785686	0.0743837	0.0656078	0.0855965	0.0691741	0.0820513	0.0859364	0.0779348	0.0882279	0.0840385	0.0689521	0.0574663	0.0752448	0.0861994	0.0960624	0.0832083	0.0838
672	0.114146	0.0509976	0.0537625	0.0575356	0.0818319	0.0566585	0.0651593	0.0641493	0.044343	0.0651624	0.067899	0.062688	0.0626217	0.063867	0.0866712	0.0660495	0.0545956	0.0673694	0.0684128	0.0589499	0.0751476	0.0643882	0.0768029	0.0693172	0.0591686	0.0616638	0.0593722	0.0706327	0.0713839	0.0651672	0.107367	0.0713238	0.0796133	0.075505	0.0667589	0.0865885	0.0704739	0.0834172	0.0873732	0.0788762	0.0895823	0.0856183	0.0698086	0.0584343	0.0764143	0.0876575	0.0974025	0.0845431	0.0852034
671	0.114745	0.050923	0.0536972	0.0577774	0.0819468	0.0566765	0.0652963	0.0644548	0.0440456	0.0653473	0.0682171	0.0630514	0.0628531	0.0641351	0.086933	0.0666576	0.0551303	0.0675781	0.0682067	0.0592343	0.0754688	0.0649634	0.0773388	0.0698742	0.0593235	0.0625433	0.059828	0.071024	0.0719728	0.06569	0.107802	0.0721071	0.0802588	0.0759355	0.0671832	0.0874389	0.0710517	0.0842118	0.088019	0.0796793	0.0905464	0.0866045	0.0706514	0.059052	0.0771929	0.0886849	0.098647	0.085785	0.0862421
670	0.116101	0.0514063	0.0539686	0.0579414	0.0827574	0.0572841	0.0659294	0.0650844	0.0445302	0.0659626	0.0690114	0.0633811	0.0633768	0.0649057	0.0873938	0.0676151	0.0557699	0.0683543	0.0690998	0.0600492	0.0763869	0.0657344	0.0783395	0.0707471	0.0600791	0.0632775	0.0606014	0.0718956	0.0726592	0.0667778	0.109011	0.0730833	0.0811807	0.0766804	0.0680431	0.0888327	0.0719983	0.0857468	0.0892178	0.0805975	0.0919748	0.0879368	0.0719542	0.0602972	0.0785369	0.0900808	0.100031	0.0870637	0.0879096
669	0.117058	0.051694	0.0541432	0.0583844	0.0833522	0.0570293	0.0665605	0.0656188	0.0447631	0.0662205	0.0696968	0.0638217	0.0639384	0.0654196	0.0881528	0.0680575	0.0560628	0.0691049	0.0695799	0.0603513	0.0767634	0.0664172	0.0789737	0.0714462	0.060559	0.0639015	0.0613688	0.0731115	0.0736034	0.0675168	0.110381	0.0742948	0.0824564	0.0779639	0.0687495	0.0902209	0.073049	0.087277	0.0905398	0.0816969	0.0935863	0.089473	0.072998	0.0611326	0.0799626	0.0915552	0.101798	0.0888502	0.0895668
668	0.117566	0.0511992	0.054014	0.0586676	0.0842934	0.0570552	0.0668665	0.0660868	0.0447628	0.0669171	0.0702384	0.0638596	0.0643432	0.06626	0.0885389	0.0686239	0.0557469	0.069888	0.0702923	0.0606481	0.0768348	0.0664202	0.0795732	0.0723557	0.0610665	0.0642261	0.0614659	0.0737803	0.0750509	0.0677765	0.110959	0.0747224	0.0834859	0.0789453	0.0693809	0.0909773	0.0733969	0.0886199	0.0919145	0.0829104	0.0944439	0.0905185	0.0738973	0.0615242	0.0811515	0.0927513	0.103208	0.0901738	0.0912077
667	0.117743	0.0508653	0.054214	0.0590282	0.084487	0.0568777	0.0673102	0.0664747	0.0440901	0.0671979	0.0709842	0.0639005	0.0647246	0.0664878	0.0886974	0.0691358	0.0560733	0.0704635	0.070191	0.0609028	0.0771115	0.0669318	0.0800363	0.0725778	0.0606028	0.0644932	0.0617949	0.074502	0.0756403	0.0677153	0.112058	0.0751824	0.0842679	0.0795875	0.0693965	0.0925604	0.0742688	0.0896699	0.0926003	0.0835346	0.0961567	0.0919545	0.0745676	0.0615305	0.0822603	0.0941939	0.104568	0.0916203	0.0924091
666	0.117678	0.0507958	0.054675	0.0596809	0.0849299	0.0569603	0.0681495	0.0672557	0.0441769	0.0678549	0.0717546	0.0646493	0.0656011	0.0673971	0.0893062	0.0699806	0.0563994	0.0715756	0.0708785	0.0616453	0.0777695	0.0677401	0.0814553	0.0739115	0.061242	0.06509	0.0626084	0.0755456	0.0766014	0.0681809	0.113102	0.0766089	0.085596	0.0806393	0.0702436	0.0939478	0.07554	0.0911977	0.0942088	0.0851737	0.0975655	0.0936201	0.0760565	0.0625128	0.0833801	0.0959126	0.106226	0.0934551	0.0942909
665	0.118432	0.0506102	0.0546253	0.0597527	0.0852495	0.0570754	0.0685488	0.0677185	0.0440997	0.0680585	0.0721272	0.0644529	0.0656649	0.068086	0.0894212	0.0703911	0.0563295	0.0720409	0.0714492	0.0620792	0.0782254	0.0682146	0.0821379	0.0748451	0.0616002	0.0658113	0.0627902	0.0763421	0.0772963	0.0689479	0.113825	0.0774075	0.0865322	0.081452	0.0708437	0.0951542	0.076294	0.0924497	0.0949839	0.0857844	0.099236	0.0950424	0.0768792	0.0631687	0.084507	0.0971956	0.108019	0.0949913	0.0955833
664	0.119964	0.0507584	0.054882	0.0600848	0.0857375	0.0572892	0.0689966	0.0680972	0.0444035	0.0689039	0.0729678	0.0648244	0.0664045	0.0686255	0.0902074	0.0712404	0.0570933	0.0728136	0.0720553	0.0629303	0.0788626	0.0686949	0.0830977	0.0756808	0.0620885	0.0665406	0.0637841	0.0772397	0.0786346	0.0697685	0.115131	0.0785939	0.0879875	0.082542	0.0718085	0.0968014	0.0776311	0.0940828	0.0963194	0.086767	0.100902	0.0964908	0.0781881	0.0642563	0.085966	0.0990403	0.109408	0.0964074	0.097383
663	0.121502	0.0510116	0.055077	0.0602785	0.0865809	0.0578148	0.0697651	0.0685806	0.0446059	0.0695499	0.0738091	0.0654866	0.0671778	0.069556	0.0905348	0.0722816	0.0575657	0.0737078	0.0727811	0.0634709	0.079657	0.0697982	0.083962	0.0765217	0.0628035	0.0676415	0.0647589	0.0783106	0.0797083	0.0706396	0.116532	0.0799056	0.089248	0.0837799	0.0729938	0.0984201	0.0786199	0.0958666	0.0975195	0.0882778	0.102576	0.0980237	0.0796198	0.0654001	0.0875773	0.10091	0.111027	0.0981819	0.099342
662	0.121563	0.0513934	0.0553338	0.0606086	0.0873417	0.0580539	0.0704639	0.069206	0.0447718	0.0697734	0.0745653	0.0659539	0.0676431	0.0701466	0.0910041	0.0729799	0.0583614	0.0744347	0.0734312	0.0638079	0.0805694	0.0707678	0.0849927	0.0773571	0.0637761	0.068653	0.065626	0.0791945	0.0803898	0.071513	0.117965	0.0811299	0.0903944	0.0847277	0.0738036	0.0996491	0.0798115	0.0973771	0.0989603	0.0894019	0.103964	0.0999703	0.080969	0.0663712	0.089029	0.102297	0.11279	0.100037	0.101002
661	0.121778	0.0517512	0.0555772	0.0611136	0.087953	0.0584388	0.0711054	0.0698139	0.0453599	0.0703232	0.0755303	0.0666194	0.0682191	0.0706698	0.0919193	0.074072	0.0589265	0.0751356	0.0739969	0.0647218	0.0817265	0.0717503	0.0857368	0.0786147	0.0643267	0.0696688	0.0666481	0.0804644	0.0817152	0.0726487	0.119286	0.0820917	0.0916026	0.0858824	0.0751259	0.101308	0.0813359	0.0990234	0.100415	0.0909432	0.105871	0.101634	0.0823906	0.0676257	0.090873	0.104455	0.114688	0.101909	0.102963
660	0.121775	0.0521711	0.0559046	0.0615555	0.0887308	0.0590958	0.0717505	0.0706317	0.0457843	0.0707673	0.0764569	0.0674532	0.0691232	0.0715193	0.0924773	0.0749096	0.0600007	0.0758956	0.074512	0.0657453	0.0828888	0.0727853	0.0867937	0.0796827	0.065382	0.0712383	0.0678253	0.0815785	0.0829199	0.073617	0.120821	0.0836627	0.093141	0.0869562	0.0762586	0.103056	0.0828646	0.10125	0.102055	0.0924167	0.107688	0.103626	0.0839725	0.0694623	0.092885	0.10634	0.11681	0.104185	0.105046
659	0.122316	0.0525389	0.0562049	0.061847	0.0891976	0.0596263	0.0724548	0.0712384	0.0466115	0.0715029	0.0773875	0.0680173	0.0698631	0.0722609	0.093299	0.075953	0.0608291	0.0769588	0.0753339	0.0665634	0.0841314	0.0736613	0.0878008	0.0806419	0.0663156	0.0724578	0.0689351	0.0824573	0.0840846	0.0745525	0.122272	0.0850437	0.0943393	0.088117	0.077212	0.104459	0.0843274	0.102831	0.103482	0.093448	0.109592	0.10542	0.0855352	0.0707214	0.0945438	0.108285	0.118927	0.105869	0.107177
658	0.124202	0.0531066	0.0568986	0.0622377	0.0898769	0.0602458	0.0733726	0.0720794	0.0470855	0.0722108	0.0783916	0.0687085	0.070692	0.0730798	0.0939486	0.0770758	0.0617852	0.0780254	0.0762597	0.0675965	0.0852919	0.075297	0.089189	0.0821339	0.0675484	0.0738736	0.07031	0.0840008	0.0852968	0.0760661	0.123942	0.0868211	0.0956552	0.089439	0.0789521	0.10635	0.0860809	0.10487	0.105097	0.0949165	0.11177	0.107524	0.0874162	0.0726131	0.0965835	0.110393	0.121255	0.108153	0.109237
657	0.12567	0.053533	0.0573394	0.0627066	0.0905202	0.0609269	0.0742803	0.0726832	0.0474865	0.0726808	0.07953	0.069634	0.0715199	0.0741322	0.0949071	0.0784507	0.0628989	0.0791003	0.0771113	0.0685449	0.0866686	0.0764592	0.0901942	0.0830731	0.0685078	0.0753101	0.0717662	0.08512	0.0867169	0.0773296	0.126022	0.0883899	0.0975631	0.0909422	0.0800402	0.107969	0.0877081	0.106705	0.106808	0.0966534	0.113835	0.109519	0.089364	0.0743133	0.0985997	0.112646	0.123297	0.110272	0.111614
656	0.126465	0.0540189	0.0578924	0.0632093	0.0914442	0.0615903	0.0751546	0.0732757	0.0482467	0.0734747	0.080555	0.0703954	0.0722831	0.0748403	0.0952275	0.0795375	0.0638889	0.0801416	0.0778973	0.0690314	0.0874898	0.0777969	0.0911252	0.0844224	0.0698042	0.0767126	0.0728166	0.0861825	0.0880231	0.0785161	0.127774	0.0898843	0.0991055	0.0921399	0.0815239	0.109788	0.0892278	0.108489	0.108502	0.0981164	0.115819	0.111434	0.0912007	0.0757294	0.100347	0.114648	0.125493	0.112316	0.113735
655	0.12647	0.0546745	0.0581956	0.0637269	0.0922306	0.062161	0.0761816	0.0739208	0.0490345	0.0741151	0.0816864	0.0710144	0.0731071	0.0756259	0.0961745	0.0808517	0.0647133	0.0810551	0.0787935	0.0704493	0.0891587	0.0791088	0.0926586	0.0859507	0.0706652	0.078287	0.0743669	0.0876979	0.0893804	0.079887	0.129504	0.0915946	0.100505	0.093693	0.0829731	0.111816	0.0912253	0.110985	0.110028	0.100017	0.117936	0.113381	0.0934348	0.0776211	0.102484	0.116965	0.127827	0.11474	0.116267
654	0.12661	0.0551289	0.0583571	0.0642112	0.0930978	0.0629063	0.0766777	0.0747849	0.0499258	0.074708	0.0826197	0.0718862	0.0739666	0.0762471	0.0968559	0.0816039	0.0656915	0.0820815	0.0795222	0.0713608	0.0907058	0.0804632	0.0936093	0.0868748	0.0720142	0.0802429	0.0758438	0.0889926	0.0906418	0.0810362	0.131129	0.0932464	0.102112	0.0950469	0.0845078	0.113643	0.0928408	0.11314	0.111897	0.101536	0.120149	0.115781	0.0954177	0.0791978	0.104513	0.119213	0.130257	0.117032	0.118431
653	0.127364	0.0557959	0.0591246	0.0650307	0.093815	0.0637191	0.0781327	0.0758325	0.0507992	0.0756757	0.0838599	0.073024	0.0748817	0.0774863	0.0979399	0.0832316	0.0669873	0.0830463	0.0807647	0.0724467	0.092238	0.081913	0.0950316	0.0887555	0.0731381	0.0820923	0.0773713	0.0906218	0.0922186	0.082745	0.133176	0.0954667	0.104102	0.0967292	0.0863142	0.115663	0.0949013	0.115125	0.114048	0.103277	0.122578	0.118202	0.0973855	0.0814276	0.106975	0.121779	0.133022	0.119491	0.121143
652	0.128481	0.0564509	0.0593936	0.0650716	0.0942785	0.0643278	0.0789059	0.0763306	0.0511454	0.076172	0.0848944	0.0735156	0.0756719	0.0782874	0.0986712	0.0845432	0.0682321	0.0842927	0.0816	0.0736941	0.0936411	0.0832045	0.0962467	0.0897059	0.0742759	0.0835041	0.0787186	0.0919757	0.093668	0.0839535	0.134859	0.0970296	0.105758	0.0980517	0.0874937	0.117698	0.096588	0.117152	0.115746	0.104847	0.124782	0.120134	0.0993781	0.0831332	0.108953	0.124186	0.135153	0.121885	0.123359
651	0.13043	0.056906	0.0597404	0.0657003	0.0950782	0.0652185	0.0796374	0.0769706	0.0518629	0.0769633	0.0860157	0.0745534	0.0763851	0.079132	0.0995448	0.0857515	0.0690247	0.0852183	0.0824936	0.0745197	0.0953148	0.0846495	0.0973102	0.0910276	0.0755215	0.0848731	0.0803488	0.0929723	0.0949538	0.0855426	0.136593	0.0986817	0.107415	0.09933	0.0891383	0.11953	0.0986372	0.119338	0.11749	0.106494	0.127103	0.122729	0.101581	0.0850497	0.11119	0.126735	0.137815	0.124228	0.12587
650	0.131538	0.0574402	0.0605556	0.0661389	0.0959057	0.0660185	0.0807719	0.0780036	0.0527331	0.0779435	0.0873361	0.0754424	0.0775732	0.0802699	0.100234	0.08733	0.0704647	0.0864503	0.0838663	0.0758301	0.096635	0.0864736	0.0988975	0.0925689	0.0771501	0.0871617	0.0819469	0.0946666	0.0967973	0.0872089	0.139128	0.100802	0.109131	0.100919	0.0911563	0.121944	0.100664	0.121926	0.119716	0.108664	0.129495	0.125159	0.103746	0.0873063	0.113649	0.129184	0.140537	0.126954	0.128394
649	0.13141	0.0580366	0.0607664	0.0666699	0.0969368	0.0667335	0.0817165	0.0785748	0.053471	0.0786856	0.0885073	0.0764318	0.0785339	0.0814598	0.100975	0.0884264	0.0715099	0.0878353	0.0848053	0.0771322	0.0980734	0.0877842	0.100233	0.0940712	0.0783149	0.0886861	0.0835321	0.0961418	0.0980839	0.0886584	0.141311	0.102826	0.110837	0.102736	0.0928099	0.123938	0.102507	0.124278	0.121694	0.110354	0.131903	0.127329	0.105836	0.0894561	0.11598	0.131776	0.143168	0.129692	0.131092
648	0.131502	0.0586673	0.0614907	0.0673823	0.0977987	0.067678	0.082843	0.0795952	0.0544105	0.0793208	0.0898606	0.0775417	0.0795232	0.0823687	0.102308	0.0901792	0.0730886	0.0892612	0.0858321	0.0783927	0.099869	0.0897521	0.102036	0.0957785	0.0800635	0.0908973	0.0853119	0.0976675	0.0997377	0.090474	0.143292	0.104787	0.112957	0.104373	0.0947869	0.1263	0.104843	0.126735	0.124003	0.112387	0.134467	0.130198	0.108479	0.0915644	0.118695	0.134725	0.146061	0.132609	0.133963
647	0.132047	0.0594539	0.0621142	0.0677378	0.0987073	0.0687507	0.0837309	0.0806452	0.0553102	0.0802634	0.0913144	0.0786025	0.0804951	0.0833214	0.103343	0.0915109	0.0744014	0.0901825	0.086904	0.0794706	0.101762	0.0914444	0.103341	0.0972676	0.0813937	0.092752	0.0871585	0.09949	0.101361	0.0922855	0.145716	0.106863	0.115049	0.106146	0.09652	0.12873	0.10714	0.129194	0.126001	0.114613	0.137394	0.132833	0.111029	0.093658	0.12127	0.137464	0.148962	0.135184	0.136964
646	0.133523	0.0601562	0.0624372	0.0684561	0.099207	0.0695887	0.0848456	0.0812739	0.0563006	0.081148	0.0924664	0.0797404	0.0815735	0.0843167	0.10442	0.0928426	0.0759668	0.091589	0.08812	0.0809125	0.103443	0.0931842	0.104879	0.098796	0.0828044	0.0947089	0.089033	0.10092	0.103321	0.093871	0.147737	0.10913	0.116975	0.108124	0.0986199	0.13106	0.10939	0.131848	0.128208	0.116467	0.139953	0.13571	0.113455	0.0959927	0.123717	0.140106	0.152094	0.137984	0.139752
645	0.135342	0.0609107	0.0630909	0.0688855	0.100102	0.070351	0.0859561	0.082238	0.05725	0.0818713	0.0937107	0.0804062	0.0827329	0.0853195	0.10502	0.0944287	0.0772801	0.0928053	0.08916	0.0822359	0.105325	0.0948637	0.106236	0.100732	0.0842546	0.0965908	0.090879	0.102633	0.104896	0.0952727	0.15009	0.111431	0.119051	0.110045	0.100359	0.133322	0.111789	0.134328	0.130227	0.118477	0.14287	0.138261	0.115832	0.0983254	0.126173	0.143192	0.154808	0.140945	0.142638
644	0.136477	0.0615115	0.0637809	0.0695958	0.101447	0.0711401	0.0870361	0.0830826	0.0580738	0.0828531	0.0953448	0.081598	0.0838848	0.0864701	0.106091	0.0962012	0.0787596	0.0942345	0.0903857	0.0835482	0.107099	0.0968948	0.107941	0.102332	0.0857659	0.0989567	0.0927479	0.104233	0.107047	0.0973235	0.152404	0.113758	0.121274	0.111954	0.10229	0.136219	0.113905	0.136784	0.132642	0.120617	0.145727	0.141183	0.118515	0.100767	0.128974	0.146099	0.157969	0.143936	0.145526
643	0.13642	0.0619529	0.0640885	0.0698441	0.102146	0.0719958	0.0881639	0.0842008	0.0589552	0.0837396	0.0965374	0.082546	0.0847491	0.0876489	0.107217	0.0975745	0.0799715	0.0953884	0.0915331	0.0848632	0.108663	0.0987059	0.10939	0.103983	0.0873418	0.10095	0.0946702	0.106123	0.108605	0.0992759	0.154992	0.115787	0.123193	0.113335	0.104229	0.138299	0.116304	0.139659	0.135114	0.122922	0.148439	0.143804	0.120883	0.102988	0.131579	0.149014	0.161057	0.146657	0.148797
642	0.136163	0.0625283	0.064687	0.0704701	0.103214	0.072982	0.0892604	0.0847677	0.0597265	0.0846038	0.0979059	0.0836614	0.0858909	0.0884287	0.108118	0.0991879	0.0811893	0.0967723	0.0924253	0.0860602	0.110612	0.100242	0.110948	0.105709	0.0890155	0.103089	0.0966256	0.107544	0.110644	0.101011	0.157322	0.118053	0.125289	0.115516	0.106389	0.140886	0.118743	0.142235	0.137108	0.125313	0.151356	0.146804	0.123266	0.105308	0.13444	0.152264	0.164258	0.149736	0.151643
641	0.136895	0.063139	0.0655711	0.0711043	0.103892	0.0740751	0.0903395	0.0858959	0.0608872	0.0853868	0.0992598	0.085108	0.0868951	0.0895422	0.109188	0.100657	0.0827126	0.0980814	0.0938038	0.0874803	0.112426	0.102207	0.112744	0.107275	0.0906974	0.105087	0.0987502	0.109496	0.112286	0.102796	0.15954	0.120836	0.127683	0.117369	0.108511	0.143568	0.121034	0.145062	0.139499	0.127526	0.154204	0.149829	0.126149	0.107927	0.137219	0.155235	0.167269	0.152804	0.154883
640	0.138868	0.063772	0.0661119	0.0718657	0.104926	0.0751895	0.0916809	0.0869612	0.0622008	0.0864357	0.100724	0.0863085	0.0884409	0.0908496	0.110485	0.102374	0.0843203	0.0997245	0.0950835	0.0890771	0.114367	0.104146	0.114542	0.1091	0.0924321	0.107529	0.100716	0.111624	0.114457	0.105073	0.162425	0.123096	0.129881	0.119625	0.110676	0.146054	0.123854	0.147969	0.142218	0.129974	0.157557	0.152618	0.129014	0.110542	0.140083	0.158791	0.170825	0.156239	0.158031
639	0.140492	0.0648154	0.0668489	0.0722827	0.10587	0.0760457	0.0929013	0.0880134	0.0631923	0.0877079	0.102175	0.087309	0.0897985	0.0921234	0.11182	0.104219	0.0858769	0.101386	0.0967068	0.0904792	0.116566	0.106238	0.116058	0.110915	0.0942269	0.109587	0.102865	0.113467	0.11626	0.10724	0.165184	0.125522	0.132196	0.121611	0.113058	0.149024	0.126556	0.15063	0.144728	0.13248	0.160624	0.15589	0.131904	0.113325	0.143237	0.161882	0.174456	0.1594	0.161378
638	0.141198	0.0650136	0.0669519	0.0728185	0.106723	0.0769037	0.0939782	0.0887406	0.0639766	0.0881895	0.10349	0.0880217	0.0906815	0.0928972	0.112642	0.105593	0.0872443	0.102542	0.0973887	0.0916611	0.118208	0.107981	0.117772	0.112653	0.0957958	0.111808	0.104723	0.115276	0.118036	0.109154	0.167525	0.127811	0.134259	0.12346	0.114931	0.151613	0.128662	0.153025	0.147028	0.134727	0.163487	0.158845	0.134616	0.115402	0.145809	0.164992	0.177482	0.162441	0.164154
637	0.140937	0.0658446	0.0674251	0.0734563	0.107468	0.0781194	0.0949692	0.0896495	0.064754	0.088984	0.104929	0.0892163	0.0918622	0.0942658	0.11344	0.107142	0.0885358	0.103935	0.0986582	0.0930644	0.120096	0.110043	0.119478	0.114268	0.0973157	0.113858	0.106878	0.117002	0.119824	0.111274	0.169771	0.130174	0.136394	0.125122	0.11712	0.154213	0.13123	0.155736	0.149604	0.137174	0.166319	0.161602	0.1375	0.118058	0.148746	0.168472	0.180576	0.165584	0.167649
636	0.14104	0.0665583	0.0681689	0.0741971	0.108926	0.079028	0.0961384	0.0907768	0.0661438	0.0902063	0.106554	0.0906401	0.093247	0.0954494	0.114931	0.109164	0.090194	0.105587	0.100302	0.0945847	0.122291	0.111994	0.121571	0.116525	0.0993773	0.116468	0.109151	0.119107	0.12223	0.113483	0.172615	0.132846	0.138931	0.127514	0.119668	0.157196	0.134153	0.15858	0.152507	0.140061	0.169936	0.165044	0.140247	0.120972	0.151827	0.17178	0.184161	0.169226	0.171047
635	0.142298	0.0671216	0.0690747	0.0750114	0.110029	0.0801422	0.0974453	0.0918002	0.0674006	0.0914985	0.108088	0.092026	0.0944247	0.096869	0.116351	0.110988	0.0918301	0.107083	0.101888	0.0963595	0.124438	0.114414	0.123537	0.118252	0.101462	0.118853	0.111487	0.1211	0.124421	0.115831	0.175501	0.135499	0.141475	0.130054	0.122305	0.160422	0.13696	0.161636	0.155386	0.142786	0.173404	0.168617	0.143562	0.123845	0.154948	0.175391	0.187995	0.172509	0.17451
634	0.143913	0.0679284	0.0694331	0.075521	0.110666	0.0812043	0.09833	0.0929603	0.0682763	0.0922838	0.109421	0.0930761	0.0956617	0.0977492	0.11741	0.112655	0.093485	0.108444	0.10312	0.0978363	0.126301	0.116264	0.125132	0.120398	0.102748	0.121223	0.113547	0.122877	0.126506	0.117637	0.178118	0.138054	0.143988	0.131972	0.124352	0.163093	0.139389	0.164532	0.157804	0.145013	0.176377	0.171372	0.146258	0.126391	0.157782	0.178725	0.191355	0.175589	0.177545
633	0.145404	0.068608	0.0701048	0.0759634	0.111263	0.0822418	0.0996186	0.0938228	0.0694534	0.0934202	0.111127	0.0942687	0.0968698	0.099227	0.118576	0.11418	0.0951223	0.110192	0.10442	0.0993511	0.128482	0.118491	0.12694	0.122223	0.104719	0.123545	0.115518	0.125001	0.128469	0.119854	0.180808	0.140481	0.146579	0.134155	0.126791	0.165848	0.14237	0.167191	0.160513	0.147662	0.179757	0.174806	0.149256	0.129174	0.160937	0.182235	0.195073	0.179072	0.181091
632	0.145843	0.0691574	0.0706489	0.0768257	0.112416	0.0832545	0.100798	0.0947141	0.0704294	0.0943143	0.112616	0.0953692	0.0983177	0.100298	0.11961	0.116009	0.0964811	0.11144	0.105895	0.100858	0.130644	0.120544	0.128621	0.123881	0.106519	0.125778	0.117978	0.127046	0.130603	0.122041	0.183742	0.143085	0.148815	0.136447	0.12901	0.168601	0.144939	0.170001	0.163021	0.150133	0.182996	0.177954	0.152278	0.131694	0.164075	0.18568	0.198677	0.182285	0.184372
631	0.145708	0.0699539	0.0712794	0.0773318	0.113527	0.0842081	0.102037	0.0959698	0.0715966	0.0955538	0.113979	0.0966631	0.0997848	0.101446	0.120814	0.117721	0.0983356	0.113247	0.10713	0.102359	0.132619	0.122539	0.130719	0.125947	0.108394	0.128146	0.119879	0.128979	0.13262	0.124374	0.186567	0.145567	0.151333	0.138699	0.13157	0.17174	0.147729	0.172655	0.166001	0.152936	0.186394	0.181137	0.155092	0.134722	0.167123	0.189104	0.202115	0.185698	0.187797
630	0.145918	0.0706574	0.0720566	0.0782339	0.114823	0.0853666	0.103233	0.0968936	0.0727999	0.0968489	0.115669	0.098062	0.100909	0.102908	0.122015	0.119778	0.0999343	0.114999	0.108724	0.104096	0.134708	0.124537	0.132746	0.127842	0.110409	0.130863	0.122553	0.131202	0.134975	0.12671	0.189322	0.148711	0.153757	0.141107	0.134059	0.174875	0.150733	0.175667	0.168961	0.156096	0.1897	0.184671	0.158162	0.13761	0.170425	0.192728	0.205972	0.189331	0.191538
629	0.147059	0.071346	0.0724368	0.0786902	0.115414	0.0863099	0.104383	0.0980127	0.073732	0.097646	0.117023	0.0990444	0.10232	0.103872	0.123247	0.121077	0.101492	0.116366	0.110135	0.105707	0.136757	0.126961	0.134328	0.12962	0.112326	0.13324	0.124726	0.13313	0.137084	0.128752	0.191942	0.150823	0.156352	0.143116	0.136397	0.177446	0.153533	0.178213	0.171343	0.158536	0.192879	0.187685	0.161179	0.140331	0.173239	0.196248	0.209578	0.192327	0.194576
628	0.148643	0.0721716	0.0735429	0.0796397	0.116627	0.0875186	0.106126	0.0991683	0.0751513	0.0988508	0.118477	0.100507	0.103778	0.1053	0.124854	0.123023	0.103199	0.118124	0.111683	0.107593	0.138719	0.129294	0.136464	0.132045	0.114406	0.1357	0.12716	0.135287	0.139512	0.131212	0.194768	0.153856	0.159093	0.145696	0.139106	0.180712	0.156534	0.181407	0.174356	0.161776	0.196483	0.191288	0.164178	0.143231	0.176541	0.200036	0.213489	0.196246	0.198263
627	0.149756	0.0726454	0.0740643	0.0802075	0.117239	0.088294	0.107117	0.100064	0.0763581	0.100018	0.119827	0.101653	0.105195	0.106589	0.126104	0.12455	0.104755	0.119673	0.113147	0.109261	0.140489	0.131526	0.138649	0.133867	0.116147	0.137768	0.129281	0.137692	0.14181	0.133604	0.197495	0.156405	0.161644	0.148076	0.141832	0.183096	0.159302	0.183983	0.177304	0.164449	0.19957	0.194701	0.167255	0.146339	0.179661	0.203165	0.21718	0.19944	0.20184
626	0.149739	0.0728786	0.0744478	0.0808069	0.118056	0.0893646	0.107805	0.101187	0.0774402	0.100882	0.121325	0.102394	0.106397	0.107631	0.127396	0.126248	0.106097	0.121342	0.114524	0.110582	0.142486	0.133253	0.140332	0.135803	0.118105	0.139903	0.131091	0.139474	0.143765	0.135823	0.199947	0.158652	0.163733	0.150352	0.144271	0.186219	0.161535	0.186747	0.179991	0.167082	0.202994	0.19734	0.170034	0.148837	0.182743	0.206772	0.22043	0.20288	0.205265
625	0.149639	0.0739138	0.0748197	0.0816117	0.119515	0.090688	0.109434	0.102076	0.0785523	0.102396	0.123171	0.103978	0.107793	0.109149	0.128535	0.128164	0.107993	0.122787	0.116056	0.112392	0.144727	0.135483	0.142504	0.137937	0.120467	0.142807	0.133654	0.141755	0.146134	0.138418	0.203222	0.161348	0.16651	0.1527	0.14677	0.189366	0.164417	0.189548	0.183027	0.17022	0.206542	0.200946	0.173045	0.151721	0.185858	0.210511	0.224167	0.206349	0.208849
624	0.150023	0.074402	0.075496	0.0818818	0.120379	0.0914824	0.110579	0.103211	0.079615	0.103223	0.124498	0.105153	0.109041	0.109908	0.129775	0.129742	0.109553	0.124073	0.117691	0.113952	0.146801	0.137203	0.143816	0.139626	0.121803	0.14509	0.135792	0.143098	0.148064	0.1405	0.205557	0.16377	0.16849	0.154805	0.149225	0.192105	0.16715	0.191981	0.185678	0.173098	0.209928	0.203866	0.175782	0.154436	0.188935	0.214032	0.227976	0.209276	0.21237
623	0.15146	0.0747322	0.0758386	0.0824316	0.121145	0.0926435	0.111617	0.10381	0.080289	0.104284	0.126003	0.106357	0.110078	0.110942	0.131133	0.131321	0.110807	0.125711	0.118737	0.115302	0.148698	0.139716	0.145846	0.141164	0.12363	0.147222	0.138153	0.145159	0.14976	0.142878	0.208497	0.166454	0.171163	0.156741	0.151686	0.195191	0.17021	0.194318	0.18796	0.175994	0.21326	0.207355	0.178615	0.156848	0.191808	0.217312	0.23159	0.212827	0.215068
622	0.153204	0.0755618	0.0764117	0.0832327	0.12155	0.0935861	0.112673	0.105093	0.081486	0.105315	0.127537	0.107452	0.111552	0.112302	0.131959	0.133205	0.112374	0.12738	0.120074	0.116507	0.150434	0.142046	0.147685	0.142979	0.12526	0.14979	0.140297	0.147431	0.152113	0.144869	0.211535	0.169082	0.173806	0.158862	0.153629	0.198114	0.172488	0.196797	0.190573	0.178043	0.21677	0.210511	0.181794	0.159635	0.194579	0.220732	0.235301	0.215994	0.218406
621	0.15365	0.0761005	0.0769311	0.0836282	0.122419	0.0946352	0.113962	0.105973	0.0828943	0.106184	0.128885	0.108628	0.112933	0.113437	0.133252	0.134784	0.114149	0.129166	0.121517	0.11817	0.152482	0.143835	0.149542	0.144995	0.127241	0.152067	0.142413	0.149441	0.154145	0.146919	0.213903	0.171675	0.176282	0.161162	0.15622	0.200955	0.175241	0.199548	0.193537	0.180994	0.219923	0.213812	0.184514	0.162348	0.197656	0.224583	0.238824	0.219292	0.221773
620	0.153507	0.0767357	0.0778122	0.0844884	0.1235	0.0956045	0.11512	0.107172	0.0837247	0.107369	0.130546	0.10976	0.114386	0.114856	0.134545	0.136782	0.115655	0.130859	0.122843	0.119886	0.154533	0.14635	0.151751	0.147061	0.129177	0.154491	0.144765	0.151678	0.156482	0.149253	0.216932	0.174413	0.17868	0.163616	0.158648	0.203981	0.178261	0.202139	0.196387	0.183941	0.223372	0.217262	0.187545	0.165241	0.200469	0.227984	0.242483	0.222783	0.225158
619	0.153373	0.077229	0.078342	0.0848243	0.12459	0.0966701	0.116222	0.108135	0.0848435	0.108455	0.132176	0.110972	0.115724	0.116056	0.135894	0.138126	0.116965	0.132234	0.124397	0.121474	0.156531	0.148422	0.153617	0.148625	0.131089	0.156861	0.146859	0.153783	0.158681	0.151579	0.219371	0.176796	0.181018	0.166058	0.161049	0.207023	0.181114	0.204719	0.199074	0.18663	0.226927	0.220592	0.190302	0.16781	0.203543	0.231581	0.24617	0.22589	0.228518
618	0.154257	0.0775666	0.0789173	0.0854988	0.125366	0.097622	0.117049	0.109074	0.0859246	0.109469	0.133381	0.112099	0.11691	0.117174	0.137019	0.139825	0.118609	0.133668	0.125582	0.1231	0.158591	0.15028	0.155449	0.150775	0.132908	0.159058	0.149147	0.15567	0.160757	0.153846	0.221909	0.179365	0.183674	0.168247	0.163629	0.209623	0.183714	0.206988	0.201686	0.189531	0.230196	0.223725	0.193313	0.17035	0.206455	0.234704	0.249726	0.229176	0.231577
617	0.155993	0.0781388	0.0795776	0.0861372	0.126297	0.0987593	0.118284	0.10982	0.0868572	0.110463	0.134826	0.113379	0.118024	0.118076	0.138168	0.141519	0.120264	0.135422	0.127202	0.124457	0.160347	0.152308	0.157449	0.1527	0.134709	0.161585	0.151047	0.157684	0.163054	0.155998	0.224948	0.182056	0.185803	0.170464	0.165972	0.212589	0.186326	0.209375	0.204514	0.192303	0.233269	0.227112	0.196094	0.173109	0.20937	0.238325	0.253182	0.232318	0.234772
616	0.157167	0.0785043	0.0798531	0.0869081	0.12691	0.0994973	0.119518	0.110791	0.0879868	0.11139	0.136216	0.114578	0.119382	0.119537	0.139666	0.142951	0.121649	0.136664	0.128504	0.126195	0.162359	0.154526	0.159154	0.154638	0.136796	0.163715	0.153299	0.159632	0.16506	0.158348	0.22766	0.1843	0.188249	0.172525	0.16845	0.21529	0.18906	0.21161	0.207074	0.195196	0.236665	0.229982	0.198791	0.175694	0.212296	0.241731	0.256644	0.235419	0.238109
615	0.156792	0.0788858	0.080334	0.0871398	0.127574	0.100355	0.120269	0.11159	0.0887955	0.112307	0.137433	0.11533	0.120453	0.120306	0.140249	0.144323	0.123108	0.138055	0.129529	0.127424	0.163747	0.155881	0.160637	0.156085	0.138162	0.165517	0.155153	0.161393	0.166909	0.160382	0.229647	0.186386	0.190556	0.17466	0.170555	0.217957	0.191399	0.213796	0.209419	0.197237	0.239445	0.232864	0.201355	0.177965	0.214748	0.244612	0.259843	0.238366	0.240881
614	0.156745	0.0796259	0.0808366	0.0877881	0.128472	0.101446	0.121422	0.112701	0.0900671	0.113712	0.138934	0.116298	0.121779	0.121704	0.141762	0.146346	0.124585	0.139686	0.131339	0.129185	0.165943	0.158226	0.162885	0.157885	0.140028	0.167953	0.157313	0.163404	0.168966	0.162507	0.23241	0.189109	0.192883	0.176735	0.17313	0.220706	0.194073	0.216258	0.212385	0.200275	0.242642	0.236113	0.204374	0.180602	0.217791	0.24825	0.26355	0.241555	0.243941
613	0.157222	0.0801096	0.0814265	0.0881609	0.129726	0.102392	0.122447	0.113643	0.0911966	0.11452	0.140411	0.117735	0.123042	0.122777	0.142699	0.147623	0.125872	0.141318	0.132499	0.13066	0.167593	0.160524	0.164618	0.15976	0.141868	0.170308	0.159362	0.165637	0.171153	0.164972	0.234847	0.191434	0.195333	0.178899	0.175375	0.223365	0.196396	0.218293	0.214919	0.203077	0.245863	0.239115	0.206805	0.183219	0.220579	0.251455	0.266677	0.24459	0.247032
612	0.158423	0.080638	0.0818843	0.0889296	0.130498	0.103545	0.123507	0.114529	0.0922233	0.115712	0.141764	0.11893	0.124421	0.123902	0.144107	0.149429	0.127425	0.142845	0.133994	0.131831	0.169551	0.162466	0.16647	0.161473	0.143741	0.172295	0.161473	0.167616	0.173201	0.166962	0.237421	0.193951	0.197679	0.18093	0.177561	0.22608	0.199224	0.220294	0.217674	0.205757	0.249129	0.242343	0.209555	0.185854	0.223546	0.254811	0.27031	0.247555	0.250179
611	0.159697	0.080989	0.0824246	0.0895332	0.131085	0.104343	0.124513	0.115537	0.093016	0.116518	0.143075	0.11986	0.125369	0.124872	0.145495	0.150771	0.128587	0.144295	0.135442	0.133484	0.171257	0.164298	0.168167	0.163329	0.145382	0.174472	0.163273	0.169286	0.175013	0.168927	0.240005	0.196121	0.199853	0.183361	0.179987	0.228825	0.201704	0.222505	0.220069	0.208442	0.25214	0.24508	0.212162	0.188316	0.225953	0.257824	0.273692	0.250366	0.252903
610	0.159905	0.0815494	0.0827761	0.0900204	0.131709	0.105117	0.125205	0.116226	0.0938325	0.117299	0.14401	0.120425	0.126785	0.125896	0.146467	0.152244	0.129869	0.145588	0.136482	0.134914	0.172647	0.166047	0.169982	0.164832	0.146861	0.176322	0.165302	0.171054	0.17697	0.171016	0.242297	0.198254	0.201837	0.185302	0.182075	0.231373	0.2037	0.22422	0.222391	0.210984	0.25486	0.24778	0.21456	0.190488	0.228308	0.260866	0.276611	0.253213	0.255706
609	0.159606	0.0818041	0.0835332	0.0906928	0.132875	0.106196	0.126328	0.117337	0.0950444	0.118467	0.145607	0.121906	0.127959	0.12694	0.147665	0.154036	0.131382	0.147156	0.137908	0.136435	0.174543	0.167828	0.171689	0.166746	0.14861	0.178424	0.167104	0.172971	0.179024	0.173048	0.244634	0.200719	0.204167	0.187566	0.184354	0.234117	0.206382	0.226294	0.225006	0.213503	0.257797	0.250584	0.216981	0.192811	0.230993	0.263899	0.27993	0.256106	0.258562
608	0.159471	0.0821365	0.0838403	0.0911754	0.13349	0.106996	0.127049	0.117961	0.0958066	0.119325	0.14671	0.122513	0.128988	0.127864	0.148555	0.155075	0.132511	0.148334	0.13905	0.13759	0.175994	0.169779	0.17311	0.168206	0.150205	0.180177	0.169068	0.174535	0.180766	0.175136	0.246688	0.202571	0.206366	0.189245	0.186326	0.236359	0.208647	0.228231	0.227268	0.215879	0.260491	0.253442	0.219471	0.195051	0.233169	0.26695	0.28295	0.25875	0.261126
607	0.160555	0.0825883	0.0839769	0.0916282	0.134246	0.107623	0.127968	0.118879	0.0967483	0.120447	0.14791	0.123531	0.130069	0.128794	0.149772	0.156521	0.133665	0.149677	0.140118	0.139019	0.177491	0.171532	0.174755	0.169662	0.151848	0.182052	0.170811	0.176344	0.182483	0.177135	0.248807	0.204805	0.208236	0.191012	0.188532	0.23879	0.210724	0.229672	0.229547	0.218289	0.263032	0.25616	0.221576	0.197318	0.235626	0.269464	0.285891	0.261491	0.263885
606	0.161937	0.0828907	0.0845758	0.0920465	0.134839	0.108763	0.12885	0.119574	0.0975692	0.121291	0.148962	0.124252	0.131003	0.129677	0.151035	0.157722	0.135006	0.151035	0.141335	0.140349	0.179022	0.173076	0.176422	0.171008	0.153324	0.183873	0.172431	0.178113	0.184379	0.178855	0.251078	0.206843	0.210252	0.19313	0.190474	0.241149	0.213094	0.231823	0.231757	0.220675	0.265947	0.258644	0.224024	0.19934	0.237786	0.272462	0.28887	0.263896	0.266463
605	0.162241	0.0833025	0.0851338	0.0926199	0.135447	0.109356	0.129885	0.120391	0.0985208	0.122197	0.150095	0.125169	0.132304	0.13094	0.152011	0.159072	0.136155	0.152137	0.142775	0.14162	0.180548	0.174876	0.178063	0.172661	0.155048	0.185742	0.174172	0.179774	0.186225	0.180643	0.253433	0.208727	0.212414	0.194814	0.192553	0.243487	0.215224	0.233282	0.233871	0.223152	0.268676	0.261271	0.226281	0.201469	0.240411	0.275202	0.291695	0.266495	0.268874
604	0.162244	0.0835153	0.0856023	0.0928771	0.13608	0.110276	0.130901	0.121157	0.0993819	0.123141	0.151164	0.126046	0.13327	0.131816	0.152892	0.160583	0.137413	0.15361	0.143816	0.142795	0.181777	0.176609	0.179523	0.174259	0.156587	0.18762	0.175944	0.181505	0.18791	0.182563	0.255424	0.210997	0.214216	0.196846	0.19439	0.245734	0.217332	0.234892	0.236091	0.225197	0.271178	0.263472	0.228274	0.203408	0.242546	0.277941	0.294526	0.268963	0.271412
603	0.161944	0.0838603	0.0857707	0.0936085	0.136782	0.110803	0.131426	0.121727	0.100262	0.123936	0.152387	0.127053	0.134261	0.132534	0.153992	0.161478	0.138355	0.154842	0.144784	0.143982	0.183371	0.178101	0.180871	0.175505	0.157759	0.189106	0.177319	0.182941	0.189318	0.184157	0.257258	0.212445	0.216103	0.198239	0.196258	0.247536	0.219314	0.236501	0.238024	0.227371	0.273432	0.265753	0.23033	0.205096	0.244268	0.280532	0.29694	0.271237	0.273806
602	0.162589	0.0839989	0.0863388	0.0939028	0.137594	0.11135	0.132388	0.122481	0.100881	0.124802	0.153221	0.127771	0.135314	0.133555	0.154919	0.162576	0.139404	0.156093	0.145799	0.145178	0.184605	0.179638	0.182407	0.177004	0.159438	0.190871	0.179064	0.184584	0.191178	0.186308	0.259072	0.214222	0.21779	0.200178	0.197998	0.249769	0.221214	0.238078	0.240043	0.229746	0.275796	0.268286	0.232474	0.207139	0.246419	0.282904	0.299557	0.273418	0.276044
601	0.163888	0.0841736	0.0866109	0.0945023	0.138055	0.112449	0.132864	0.123006	0.101525	0.125437	0.154252	0.128523	0.136108	0.134139	0.155924	0.163847	0.140452	0.156928	0.146724	0.146479	0.185682	0.180867	0.183894	0.178318	0.160533	0.192308	0.18062	0.186012	0.192602	0.187541	0.260983	0.216221	0.2196	0.201668	0.199724	0.251688	0.223153	0.239509	0.241848	0.231673	0.278255	0.270463	0.234375	0.208923	0.248351	0.285182	0.302244	0.275416	0.278285
600	0.164371	0.0844791	0.0871076	0.0949102	0.138587	0.113084	0.133764	0.123914	0.102154	0.12641	0.155145	0.129321	0.136977	0.135245	0.156637	0.164717	0.141517	0.158068	0.147835	0.147485	0.186733	0.182314	0.185346	0.179518	0.162039	0.193979	0.182034	0.1874	0.194066	0.189233	0.262706	0.218062	0.221433	0.203105	0.201504	0.253692	0.224724	0.240718	0.24394	0.233898	0.28036	0.272475	0.236055	0.210707	0.250353	0.287667	0.304493	0.277789	0.279979
599	0.163935	0.0845898	0.0873103	0.0954055	0.139011	0.113548	0.134253	0.124471	0.102942	0.126926	0.155966	0.130224	0.13805	0.135809	0.157648	0.166075	0.142357	0.159361	0.148805	0.148591	0.188095	0.183691	0.18654	0.180812	0.163057	0.195135	0.183237	0.18876	0.19547	0.190631	0.264289	0.219448	0.222697	0.204584	0.203188	0.255776	0.226728	0.242035	0.245303	0.235696	0.282713	0.274595	0.237979	0.212228	0.25222	0.290019	0.306818	0.279601	0.282228
598	0.16379	0.0850258	0.0874649	0.0955909	0.139564	0.114043	0.135282	0.125148	0.103671	0.127685	0.156815	0.130759	0.138917	0.136662	0.158437	0.166906	0.143231	0.160212	0.149848	0.149635	0.189245	0.185069	0.187632	0.18178	0.164001	0.196644	0.184898	0.190036	0.197019	0.19219	0.265997	0.221077	0.224331	0.206351	0.204713	0.257523	0.228281	0.243095	0.247117	0.237553	0.284614	0.27665	0.239779	0.21396	0.253878	0.291914	0.308874	0.281481	0.284141
597	0.164034	0.0850597	0.0878866	0.0958787	0.140387	0.114647	0.135688	0.125651	0.104389	0.128585	0.157713	0.131274	0.139636	0.137311	0.159215	0.168075	0.14413	0.161096	0.150776	0.150508	0.190274	0.186191	0.188893	0.182872	0.165427	0.198008	0.185957	0.191291	0.198167	0.19375	0.267438	0.222585	0.225898	0.207569	0.206225	0.259118	0.229754	0.244181	0.248784	0.239232	0.286474	0.278522	0.241137	0.215412	0.255637	0.293918	0.311115	0.283193	0.28571
596	0.165139	0.0852905	0.0881215	0.0963767	0.140824	0.115268	0.136331	0.126202	0.10485	0.129353	0.158546	0.132053	0.140627	0.138142	0.159977	0.169032	0.145262	0.162292	0.151861	0.151458	0.191371	0.187341	0.189995	0.184151	0.166684	0.199416	0.18736	0.192565	0.199769	0.195306	0.269297	0.224156	0.227261	0.209083	0.207665	0.26093	0.231277	0.245465	0.25062	0.240985	0.288485	0.280362	0.242734	0.216908	0.257327	0.295805	0.313238	0.284747	0.287847
595	0.165629	0.0856919	0.0882133	0.0965327	0.141176	0.115661	0.136916	0.126895	0.105567	0.129883	0.159199	0.132675	0.141282	0.138722	0.160655	0.169586	0.145754	0.163018	0.152499	0.152217	0.192415	0.188729	0.191179	0.185041	0.167389	0.200588	0.188409	0.193601	0.200844	0.19642	0.270639	0.22542	0.228654	0.210105	0.209066	0.262552	0.232601	0.246484	0.252123	0.242837	0.290315	0.281983	0.244326	0.218039	0.25868	0.297778	0.315155	0.286522	0.289139
594	0.16533	0.0857632	0.0886081	0.0968672	0.14151	0.116405	0.137591	0.127252	0.105972	0.130617	0.15995	0.13307	0.14205	0.139313	0.161688	0.170616	0.14671	0.163831	0.153381	0.153458	0.193423	0.189846	0.192307	0.186212	0.168831	0.201611	0.189547	0.194994	0.201934	0.197767	0.271913	0.226916	0.230132	0.211558	0.210387	0.264201	0.23434	0.247484	0.253437	0.244277	0.291983	0.284048	0.245759	0.219632	0.260248	0.299448	0.317145	0.288465	0.290613
593	0.165033	0.0859768	0.0889166	0.097522	0.142052	0.116961	0.138106	0.127811	0.106585	0.131092	0.160859	0.133837	0.142714	0.139979	0.162491	0.171524	0.14749	0.164694	0.154139	0.154179	0.1941	0.19084	0.193439	0.187333	0.169672	0.202852	0.190458	0.195914	0.203282	0.198888	0.273213	0.227961	0.23135	0.21279	0.21172	0.265312	0.235792	0.248401	0.254892	0.245945	0.293758	0.285296	0.24714	0.220909	0.261647	0.301178	0.318857	0.289715	0.292476
592	0.165244	0.0860512	0.0892489	0.0977613	0.142345	0.117288	0.138375	0.128225	0.107122	0.131796	0.161569	0.134159	0.143554	0.140644	0.162819	0.17245	0.148026	0.165458	0.154884	0.154591	0.194895	0.191987	0.194374	0.187968	0.170629	0.203732	0.191472	0.196769	0.204361	0.199959	0.274284	0.229026	0.232404	0.213807	0.212709	0.26654	0.23668	0.248954	0.256143	0.247079	0.295049	0.286629	0.248226	0.221873	0.262632	0.302995	0.320429	0.29121	0.294053
591	0.166172	0.0860754	0.089364	0.098044	0.143098	0.117817	0.138857	0.128765	0.107447	0.132345	0.161949	0.134547	0.144132	0.141245	0.163649	0.172857	0.148678	0.166308	0.155282	0.155499	0.195622	0.192755	0.195457	0.188938	0.171484	0.204664	0.192418	0.197834	0.205227	0.200932	0.275725	0.23019	0.233675	0.214816	0.213895	0.268195	0.238166	0.24983	0.257544	0.248655	0.296388	0.288074	0.249286	0.223007	0.263993	0.304312	0.321868	0.292432	0.295303
590	0.166677	0.086337	0.0895107	0.0979485	0.143203	0.118106	0.139373	0.129121	0.107952	0.132672	0.162609	0.1351	0.144619	0.141613	0.163953	0.173477	0.14909	0.166644	0.156041	0.156187	0.196458	0.193669	0.19616	0.189744	0.172266	0.205545	0.193287	0.198726	0.205912	0.20185	0.276555	0.231217	0.234568	0.215806	0.214638	0.269154	0.239002	0.250726	0.258461	0.249775	0.29817	0.28933	0.250508	0.223852	0.26503	0.30579	0.323331	0.293711	0.296601
589	0.16639	0.0863106	0.0896705	0.098322	0.143418	0.118575	0.139728	0.129692	0.108417	0.133218	0.163149	0.135553	0.145206	0.141974	0.165017	0.173873	0.149654	0.167624	0.156603	0.156988	0.196991	0.194501	0.196898	0.190413	0.172926	0.206313	0.194054	0.199515	0.20699	0.202699	0.277746	0.232333	0.235553	0.216544	0.215869	0.270481	0.240198	0.25136	0.259626	0.25103	0.299375	0.29061	0.251543	0.224969	0.265826	0.306919	0.324708	0.294795	0.297579
588	0.165968	0.0862224	0.0898591	0.0984477	0.143706	0.118897	0.140056	0.130055	0.108861	0.13366	0.16361	0.135679	0.145558	0.142541	0.165456	0.17448	0.15024	0.168021	0.157002	0.157375	0.197476	0.194842	0.197549	0.191194	0.173519	0.206903	0.194415	0.200456	0.207753	0.20333	0.278507	0.233146	0.236438	0.217419	0.216601	0.271364	0.240997	0.251846	0.26034	0.251865	0.300456	0.291804	0.252637	0.225774	0.266807	0.308104	0.326048	0.295954	0.298655
587	0.166139	0.0862141	0.0898979	0.0987141	0.144175	0.119093	0.140267	0.130183	0.109054	0.134075	0.163987	0.136348	0.146049	0.142879	0.165901	0.17507	0.150587	0.168664	0.157735	0.157926	0.198	0.195661	0.198209	0.191861	0.174049	0.207734	0.195259	0.201027	0.208529	0.204467	0.279335	0.233727	0.237182	0.218275	0.217401	0.272293	0.241902	0.252393	0.26162	0.252674	0.301492	0.292739	0.253233	0.226272	0.267781	0.309499	0.327192	0.296709	0.299335
586	0.166835	0.0865388	0.0901062	0.0992681	0.144395	0.11961	0.140851	0.130434	0.109478	0.134664	0.164779	0.136429	0.146685	0.1433	0.166742	0.175623	0.151193	0.169247	0.158379	0.158415	0.198763	0.19669	0.199151	0.192345	0.174818	0.20865	0.196235	0.201845	0.209441	0.205214	0.280405	0.234798	0.238002	0.219226	0.218423	0.273495	0.242863	0.253016	0.262502	0.254109	0.302723	0.293969	0.254356	0.227212	0.268699	0.310474	0.328572	0.29792	0.300682
585	0.167211	0.0866841	0.0898954	0.0991924	0.144515	0.119703	0.141069	0.130655	0.109751	0.13486	0.165006	0.13674	0.146957	0.143468	0.166638	0.175746	0.151478	0.16937	0.158642	0.158676	0.198799	0.196923	0.199592	0.192727	0.175231	0.208963	0.196639	0.202287	0.209802	0.205798	0.280843	0.235392	0.238723	0.219807	0.218957	0.274162	0.243306	0.253385	0.263073	0.254768	0.303512	0.29483	0.254839	0.227798	0.268947	0.311382	0.329139	0.298569	0.301207
584	0.166895	0.0865617	0.0902618	0.0991985	0.144565	0.119887	0.141467	0.131078	0.109828	0.134951	0.165367	0.136911	0.147321	0.143949	0.166935	0.176208	0.151579	0.169779	0.15893	0.159174	0.199493	0.197272	0.200321	0.193572	0.17566	0.209535	0.197215	0.202974	0.210605	0.206199	0.281318	0.235847	0.23928	0.220516	0.21927	0.274823	0.243926	0.253791	0.263768	0.255633	0.304324	0.295724	0.255565	0.228301	0.269767	0.311987	0.330357	0.299457	0.302142
583	0.166389	0.0864054	0.0903088	0.0995481	0.144653	0.119927	0.141444	0.13108	0.110084	0.135405	0.165547	0.136996	0.147661	0.144075	0.167234	0.176418	0.151852	0.170114	0.159373	0.159291	0.199453	0.197643	0.200737	0.193685	0.175937	0.209893	0.197651	0.203366	0.211043	0.20673	0.281663	0.236405	0.239831	0.22098	0.219714	0.275596	0.245052	0.254216	0.264365	0.256252	0.305192	0.296519	0.255808	0.228842	0.270161	0.312832	0.331059	0.299788	0.302748
582	0.16658	0.0864499	0.0903002	0.0997569	0.144655	0.120111	0.141945	0.131482	0.109893	0.135861	0.165881	0.137083	0.147934	0.144626	0.167684	0.176868	0.151947	0.170598	0.159674	0.159851	0.199795	0.198322	0.200965	0.193976	0.176151	0.210259	0.197869	0.203842	0.211389	0.207174	0.282285	0.236976	0.24038	0.221406	0.220092	0.276104	0.245265	0.254302	0.26486	0.256783	0.30566	0.29701	0.256362	0.229296	0.27042	0.313664	0.331663	0.300453	0.303404
581	0.167278	0.0865782	0.0904442	0.0999865	0.145306	0.120279	0.142028	0.131744	0.110478	0.136187	0.166199	0.13735	0.148123	0.144853	0.167852	0.177208	0.152548	0.171007	0.160014	0.160157	0.200191	0.198849	0.201407	0.194397	0.176643	0.210739	0.198275	0.204418	0.211971	0.207598	0.282826	0.237493	0.240953	0.221825	0.220433	0.276721	0.245859	0.254734	0.265369	0.257324	0.306465	0.297841	0.256904	0.229867	0.271155	0.31428	0.332499	0.301286	0.303801
580	0.167252	0.0860943	0.0903207	0.099866	0.145325	0.120623	0.142137	0.131616	0.110434	0.136234	0.166343	0.137535	0.148327	0.14484	0.168227	0.177342	0.152431	0.171049	0.160069	0.160362	0.200343	0.199019	0.201877	0.194666	0.176876	0.210919	0.19855	0.204574	0.212214	0.207713	0.283232	0.237714	0.24149	0.222175	0.22086	0.277347	0.246152	0.25493	0.265596	0.257753	0.306987	0.298228	0.257248	0.229782	0.271574	0.314932	0.332723	0.301382	0.304363
579	0.166908	0.0861574	0.0904567	0.0999645	0.145267	0.120456	0.142194	0.131751	0.110645	0.136356	0.166412	0.137643	0.14852	0.14507	0.168176	0.177601	0.152583	0.171287	0.160316	0.160463	0.20047	0.199335	0.202261	0.194925	0.176938	0.211158	0.19881	0.2048	0.21258	0.207826	0.283293	0.237931	0.241505	0.222351	0.221169	0.277636	0.246327	0.255039	0.266103	0.258094	0.307362	0.298484	0.257409	0.230077	0.271883	0.315347	0.333251	0.301819	0.304558
578	0.166638	0.0860698	0.0905036	0.100048	0.145083	0.120486	0.142151	0.131889	0.11033	0.136525	0.166552	0.13756	0.148726	0.145142	0.168409	0.177607	0.152572	0.171633	0.160332	0.160517	0.200451	0.199416	0.202301	0.195127	0.176859	0.211326	0.199008	0.204938	0.212749	0.207967	0.283465	0.238276	0.241614	0.222824	0.221105	0.278054	0.247094	0.25501	0.266248	0.258462	0.307732	0.298756	0.257658	0.230368	0.271788	0.31541	0.333755	0.30216	0.304769
577	0.166569	0.0860435	0.0903633	0.0998949	0.145223	0.120353	0.142218	0.131966	0.110166	0.136495	0.166709	0.137601	0.14892	0.145207	0.168378	0.177601	0.152504	0.171839	0.160727	0.16067	0.200645	0.19955	0.202445	0.195343	0.176702	0.211271	0.199084	0.205208	0.21298	0.208266	0.283627	0.238198	0.241976	0.222786	0.221206	0.278186	0.247078	0.255135	0.266578	0.258556	0.30814	0.299159	0.257926	0.230536	0.271942	0.315872	0.333909	0.302306	0.304879
576	0.166892	0.0855775	0.0900498	0.0998995	0.145184	0.120477	0.142057	0.131778	0.110006	0.136417	0.166495	0.137406	0.148585	0.145258	0.168424	0.177619	0.152447	0.171943	0.160452	0.160655	0.200449	0.199672	0.202474	0.195381	0.176721	0.21118	0.199132	0.205364	0.212975	0.208073	0.283744	0.238293	0.242092	0.222814	0.220984	0.278194	0.246999	0.254914	0.266541	0.258785	0.308199	0.299214	0.257718	0.230112	0.271902	0.315973	0.334189	0.302149	0.30497
575	0.166866	0.0853409	0.0899689	0.0996811	0.145044	0.120234	0.142154	0.131928	0.110216	0.136355	0.166628	0.137256	0.148999	0.145071	0.168515	0.17765	0.152607	0.17163	0.160482	0.160796	0.200185	0.199658	0.202607	0.19547	0.176885	0.211367	0.198917	0.205371	0.213113	0.208062	0.283652	0.238413	0.242154	0.22317	0.221203	0.278739	0.246947	0.254809	0.266671	0.258691	0.308717	0.299547	0.257906	0.23013	0.271778	0.316362	0.334294	0.3023	0.30517
574	0.166302	0.0851642	0.0901138	0.0998074	0.145196	0.120402	0.141901	0.131953	0.109911	0.136381	0.166653	0.137398	0.148785	0.145004	0.168597	0.177641	0.152419	0.171947	0.160571	0.160533	0.200189	0.199846	0.202846	0.195443	0.17681	0.211125	0.199002	0.205577	0.213401	0.208144	0.283587	0.238453	0.242411	0.223247	0.220918	0.278708	0.247421	0.254639	0.266566	0.258761	0.308577	0.299626	0.258068	0.23025	0.271841	0.316337	0.334395	0.302298	0.304899
573	0.166209	0.0853464	0.0899731	0.100033	0.14505	0.120423	0.142154	0.132084	0.110049	0.136571	0.16672	0.137348	0.149019	0.145182	0.168838	0.177723	0.152294	0.17205	0.16092	0.160598	0.200403	0.199808	0.203017	0.195447	0.176831	0.211097	0.199161	0.205915	0.213583	0.208161	0.283584	0.238493	0.242424	0.223594	0.220977	0.278927	0.247179	0.254621	0.266897	0.258832	0.308937	0.299814	0.257825	0.230203	0.271916	0.316658	0.334658	0.302481	0.305348
572	0.166192	0.0849868	0.0899097	0.0998442	0.144948	0.120123	0.142155	0.131691	0.109864	0.136707	0.166677	0.137054	0.148969	0.145182	0.168741	0.177678	0.152084	0.172066	0.160618	0.160458	0.199943	0.199657	0.202961	0.195357	0.176737	0.210919	0.19876	0.20574	0.2135	0.207904	0.283531	0.238429	0.242265	0.223386	0.220806	0.279015	0.246977	0.254477	0.266629	0.258553	0.3088	0.299678	0.257727	0.229659	0.271648	0.316353	0.334569	0.302288	0.305017
571	0.166504	0.084755	0.0898598	0.0998312	0.145075	0.120284	0.142331	0.131842	0.109978	0.136757	0.166835	0.136869	0.149261	0.144994	0.168377	0.177461	0.152092	0.172229	0.160826	0.160479	0.20003	0.199895	0.20295	0.195132	0.176528	0.210925	0.198836	0.205864	0.213361	0.207736	0.283688	0.238435	0.242263	0.223316	0.220741	0.279091	0.247146	0.254281	0.266787	0.258806	0.308815	0.299667	0.257924	0.229767	0.271534	0.316586	0.334391	0.302281	0.305118
570	0.166373	0.0845228	0.0898886	0.0999968	0.144963	0.120235	0.141948	0.132013	0.109693	0.136762	0.166564	0.136823	0.149193	0.145085	0.168671	0.177544	0.152056	0.172147	0.160623	0.160208	0.199819	0.19943	0.203064	0.195174	0.176498	0.21088	0.198962	0.205505	0.213383	0.207686	0.283572	0.238294	0.242214	0.223455	0.220515	0.279098	0.246924	0.254097	0.266708	0.258587	0.308636	0.299687	0.257771	0.229633	0.271362	0.316332	0.334267	0.302066	0.304798
569	0.166005	0.0842753	0.0895983	0.100044	0.144968	0.11995	0.141915	0.131805	0.109507	0.13657	0.16646	0.136726	0.148974	0.145143	0.168419	0.177307	0.151562	0.171971	0.160599	0.159983	0.199316	0.199332	0.203059	0.195075	0.176268	0.210544	0.198383	0.205651	0.213102	0.207331	0.283204	0.238263	0.242004	0.223091	0.220118	0.278662	0.246764	0.253769	0.266255	0.258351	0.308812	0.299547	0.257693	0.229373	0.270849	0.316256	0.334192	0.301854	0.304806
568	0.165624	0.0841319	0.0895769	0.100154	0.145206	0.119549	0.142041	0.131805	0.10951	0.136853	0.166139	0.136592	0.148945	0.145227	0.168605	0.176728	0.151541	0.171966	0.160874	0.160323	0.199142	0.199503	0.203095	0.195121	0.176065	0.210224	0.198557	0.205887	0.213522	0.207225	0.283199	0.238039	0.242379	0.223321	0.219948	0.278801	0.246816	0.253732	0.266279	0.258538	0.308808	0.299522	0.257228	0.229341	0.270707	0.316137	0.334502	0.301669	0.304833
567	0.165674	0.0837044	0.0895479	0.100081	0.144923	0.119568	0.141604	0.131816	0.109336	0.136864	0.165925	0.136252	0.149199	0.145073	0.168571	0.176744	0.151096	0.172032	0.160799	0.160042	0.198969	0.199139	0.203041	0.195362	0.176041	0.209943	0.198317	0.20571	0.213397	0.207066	0.282881	0.23775	0.242204	0.223382	0.219741	0.278177	0.246646	0.253596	0.266345	0.258348	0.308285	0.299817	0.257226	0.228896	0.270737	0.315792	0.333958	0.301628	0.304741
566	0.165691	0.0832807	0.0890531	0.100006	0.144825	0.11932	0.141422	0.131325	0.109111	0.136465	0.165871	0.136031	0.148657	0.144936	0.168332	0.176333	0.15036	0.171584	0.160328	0.159462	0.198129	0.198896	0.202621	0.194851	0.175483	0.209516	0.197682	0.205164	0.213262	0.20675	0.282335	0.23733	0.241347	0.222975	0.219195	0.278322	0.245975	0.252888	0.265931	0.258084	0.308227	0.298904	0.256613	0.228619	0.270172	0.315623	0.333453	0.301261	0.303965
565	0.165516	0.0831748	0.0888917	0.0997544	0.144441	0.11897	0.141218	0.1311	0.108376	0.136098	0.165641	0.13564	0.14848	0.144331	0.16801	0.176106	0.150348	0.171287	0.160075	0.159052	0.198269	0.198622	0.202348	0.194327	0.17478	0.209201	0.197359	0.205107	0.212669	0.206087	0.281753	0.237003	0.241257	0.222344	0.218738	0.278091	0.24575	0.252424	0.265399	0.257389	0.307963	0.298466	0.256249	0.227885	0.269467	0.315262	0.333142	0.300472	0.303309
564	0.164942	0.0830003	0.088646	0.0995851	0.144155	0.11902	0.141094	0.130956	0.108418	0.136264	0.165436	0.135346	0.148296	0.144172	0.167809	0.176089	0.150074	0.171194	0.159925	0.158773	0.197901	0.198125	0.202041	0.194108	0.174441	0.208655	0.197093	0.204834	0.212433	0.205717	0.281372	0.236754	0.240823	0.222104	0.218101	0.277845	0.245437	0.251852	0.264978	0.257029	0.307621	0.298598	0.255918	0.227674	0.268936	0.315012	0.332781	0.300261	0.303044
563	0.164931	0.0827758	0.0887097	0.0992914	0.143892	0.118602	0.141015	0.130651	0.107927	0.136095	0.165144	0.13484	0.148033	0.143933	0.167688	0.175654	0.149715	0.170903	0.159656	0.158521	0.19727	0.197965	0.201888	0.193743	0.173828	0.208596	0.19669	0.204409	0.212263	0.20513	0.281053	0.236315	0.240586	0.221686	0.217623	0.277319	0.244835	0.251175	0.264574	0.256726	0.307171	0.297948	0.2552	0.226667	0.268165	0.314622	0.332356	0.299738	0.302879
562	0.165172	0.0825594	0.0888229	0.0995803	0.144212	0.11871	0.140949	0.130879	0.107806	0.136125	0.165354	0.135412	0.148358	0.144286	0.16748	0.175536	0.149801	0.171278	0.159719	0.158605	0.197194	0.19778	0.201944	0.193832	0.173947	0.208329	0.196759	0.204741	0.212133	0.205156	0.281031	0.236277	0.240739	0.221873	0.217486	0.277494	0.244865	0.251292	0.264602	0.256473	0.307307	0.297854	0.255222	0.226555	0.268212	0.314536	0.332179	0.299521	0.302693
561	0.164961	0.0821632	0.0885564	0.0995534	0.143671	0.118418	0.140619	0.13063	0.107289	0.135711	0.164959	0.134482	0.147766	0.143926	0.167181	0.175102	0.149077	0.170679	0.158976	0.158054	0.196709	0.197247	0.201685	0.193354	0.173231	0.207429	0.195993	0.204154	0.211662	0.20422	0.280407	0.235725	0.239895	0.221372	0.216496	0.276969	0.244103	0.250578	0.263966	0.255713	0.306529	0.297258	0.254193	0.225845	0.267361	0.313785	0.331389	0.298561	0.301776
560	0.164459	0.0818154	0.0882892	0.0994292	0.143499	0.118038	0.140503	0.130385	0.106998	0.135576	0.164601	0.134187	0.147411	0.143758	0.167192	0.174834	0.14874	0.170538	0.158751	0.157831	0.19633	0.196916	0.201185	0.19297	0.172622	0.207094	0.195579	0.203804	0.211492	0.203737	0.279922	0.235061	0.239447	0.220805	0.216078	0.276378	0.243915	0.250312	0.263478	0.255348	0.306086	0.296863	0.253845	0.225124	0.266628	0.313246	0.331192	0.298151	0.300981
559	0.164121	0.0814587	0.0877937	0.0990813	0.143199	0.117708	0.139886	0.129906	0.106649	0.135462	0.164211	0.133853	0.147185	0.143488	0.166824	0.174323	0.14806	0.170058	0.158555	0.157216	0.195579	0.196352	0.200836	0.192536	0.172137	0.206465	0.194998	0.203492	0.210939	0.203133	0.27925	0.234583	0.238965	0.220477	0.215456	0.276071	0.242952	0.249313	0.262767	0.254386	0.305527	0.296171	0.253164	0.224578	0.265901	0.312506	0.330474	0.297548	0.300391
558	0.16408	0.0813167	0.0877717	0.0988444	0.142965	0.117452	0.139886	0.12976	0.106039	0.135153	0.164015	0.133578	0.146909	0.143391	0.166656	0.174017	0.14793	0.169896	0.158057	0.156988	0.195173	0.196262	0.200609	0.192084	0.171589	0.205775	0.194432	0.203037	0.210372	0.202599	0.278614	0.234079	0.238581	0.220299	0.214606	0.275324	0.242763	0.248872	0.262325	0.253881	0.304908	0.295767	0.252774	0.22415	0.265369	0.312133	0.329821	0.296823	0.299699
557	0.16417	0.0808341	0.0875324	0.0989602	0.142738	0.117289	0.1399	0.129492	0.105923	0.135044	0.163778	0.13336	0.147072	0.143017	0.16653	0.173859	0.147361	0.169693	0.157948	0.156738	0.194755	0.195851	0.200272	0.191906	0.171266	0.205368	0.194049	0.202824	0.210344	0.202207	0.278112	0.233867	0.238144	0.21968	0.214235	0.275209	0.242098	0.248437	0.262003	0.25368	0.304792	0.295381	0.252171	0.223453	0.264699	0.311545	0.329265	0.296185	0.299268
556	0.164165	0.0807434	0.087525	0.0990751	0.142649	0.116959	0.139333	0.129619	0.105532	0.135043	0.163553	0.132918	0.146542	0.142644	0.166403	0.1734	0.146803	0.169267	0.157723	0.156136	0.194342	0.195257	0.200027	0.191807	0.171227	0.205078	0.19377	0.202547	0.209759	0.201867	0.277683	0.233288	0.237606	0.21948	0.213572	0.274645	0.24167	0.247762	0.261333	0.253314	0.30416	0.294579	0.251444	0.222658	0.264177	0.31103	0.32868	0.295661	0.298818
555	0.163664	0.0805598	0.0872682	0.0987317	0.14242	0.116844	0.139078	0.129297	0.105273	0.134869	0.163376	0.132596	0.146618	0.142593	0.166301	0.173086	0.146684	0.168916	0.157305	0.155949	0.193965	0.194852	0.199762	0.191144	0.170546	0.20446	0.193393	0.202052	0.209345	0.201166	0.277064	0.232741	0.237372	0.219291	0.21307	0.274414	0.241147	0.247229	0.260846	0.252706	0.303668	0.294356	0.250972	0.222034	0.263486	0.310413	0.328127	0.295172	0.298103
554	0.163547	0.0801894	0.0871495	0.0985703	0.1421	0.116517	0.13889	0.128907	0.10491	0.134744	0.162953	0.132371	0.146167	0.142388	0.165925	0.172601	0.146272	0.168745	0.157016	0.155547	0.193159	0.194487	0.199324	0.190577	0.169999	0.2038	0.192555	0.201849	0.20884	0.20081	0.276494	0.23217	0.236825	0.218513	0.212343	0.273694	0.240687	0.246599	0.26039	0.25194	0.302867	0.293638	0.250264	0.221378	0.262716	0.309545	0.327298	0.294245	0.297267
553	0.163417	0.0802771	0.0870169	0.0984843	0.141687	0.116447	0.138651	0.128825	0.104712	0.134684	0.162761	0.132033	0.146183	0.14203	0.165656	0.172223	0.145904	0.168684	0.156904	0.155016	0.192623	0.194024	0.199147	0.190269	0.169431	0.202994	0.192202	0.201226	0.208586	0.200129	0.275844	0.231583	0.236224	0.218166	0.211783	0.273334	0.240059	0.245607	0.259834	0.251151	0.302559	0.292979	0.24958	0.220792	0.261821	0.30891	0.326848	0.293457	0.296673
552	0.163609	0.0800568	0.0868241	0.0985052	0.141708	0.116215	0.138546	0.128679	0.104457	0.134443	0.162477	0.13175	0.145617	0.141959	0.165523	0.171577	0.145403	0.168525	0.156472	0.154886	0.192469	0.193506	0.198668	0.189916	0.168993	0.202726	0.191655	0.2009	0.208267	0.199465	0.275415	0.230935	0.235694	0.217717	0.211094	0.272809	0.239365	0.245122	0.259261	0.250859	0.302041	0.29239	0.249063	0.21999	0.261334	0.308425	0.326063	0.293006	0.296081
551	0.162892	0.0795103	0.0867247	0.0982436	0.141278	0.115751	0.138274	0.12839	0.10393	0.134212	0.16208	0.131193	0.145464	0.141509	0.165099	0.17134	0.144779	0.167873	0.156086	0.154296	0.19157	0.192957	0.198283	0.189489	0.168126	0.201908	0.190979	0.200474	0.207467	0.198881	0.274633	0.230352	0.235255	0.217037	0.210184	0.272187	0.238907	0.244359	0.258465	0.250387	0.301175	0.291796	0.248158	0.219365	0.260432	0.307562	0.325113	0.291889	0.294861
550	0.1627	0.0793755	0.086716	0.098096	0.141074	0.11568	0.13809	0.12814	0.103885	0.134449	0.16175	0.131076	0.145475	0.14132	0.165126	0.171138	0.144525	0.167428	0.155964	0.154263	0.191303	0.192733	0.19804	0.189072	0.16815	0.201646	0.19081	0.200225	0.207194	0.198486	0.273984	0.229886	0.234492	0.216623	0.209686	0.271546	0.238156	0.243799	0.258031	0.249896	0.300791	0.291218	0.247684	0.218573	0.259818	0.306938	0.324756	0.291414	0.294365
549	0.162616	0.0791011	0.0864273	0.0979227	0.141019	0.115249	0.137776	0.127795	0.103286	0.134024	0.161353	0.130436	0.144886	0.140924	0.164944	0.170588	0.14404	0.167087	0.15554	0.153468	0.190738	0.192151	0.197375	0.188521	0.167158	0.20077	0.189938	0.199594	0.206489	0.197877	0.273237	0.229075	0.234162	0.216162	0.208981	0.270886	0.237447	0.243079	0.256937	0.248742	0.299838	0.290371	0.246742	0.217967	0.258784	0.305882	0.323764	0.290212	0.293147
548	0.162557	0.0789272	0.0861642	0.0979456	0.140662	0.114969	0.137443	0.127536	0.102977	0.133839	0.161028	0.129977	0.144556	0.140486	0.164497	0.170116	0.143714	0.166663	0.155368	0.153223	0.190186	0.191358	0.196622	0.188059	0.166674	0.200086	0.189473	0.198962	0.205873	0.197233	0.272833	0.228359	0.233276	0.21559	0.208363	0.27021	0.236862	0.242169	0.256643	0.248193	0.299106	0.289536	0.246197	0.216994	0.258154	0.305371	0.32274	0.289385	0.292477
547	0.162416	0.0785675	0.0859363	0.0976937	0.140362	0.114753	0.137244	0.127351	0.102715	0.133697	0.160685	0.129876	0.144321	0.140188	0.164204	0.169753	0.143331	0.166391	0.154806	0.152991	0.18959	0.190921	0.19648	0.187653	0.166402	0.19965	0.189173	0.198359	0.205675	0.196621	0.272023	0.227882	0.232778	0.215119	0.207607	0.269448	0.236314	0.24175	0.255646	0.247492	0.298398	0.28876	0.245286	0.216609	0.257295	0.304294	0.322079	0.28848	0.291401
546	0.162003	0.0784211	0.085725	0.0976024	0.140113	0.114576	0.136895	0.12709	0.102329	0.133446	0.160345	0.129529	0.143883	0.139762	0.164144	0.169163	0.14264	0.166167	0.154524	0.152297	0.189015	0.190581	0.196196	0.187173	0.165888	0.199169	0.188378	0.197959	0.205046	0.195874	0.271248	0.227219	0.23225	0.214345	0.206906	0.2689	0.235422	0.24107	0.255116	0.246658	0.297568	0.288092	0.244629	0.215731	0.256454	0.303693	0.321007	0.287704	0.290789
545	0.162075	0.0785236	0.0856336	0.0978203	0.139985	0.114503	0.136668	0.12677	0.10232	0.13354	0.160134	0.129267	0.143541	0.139666	0.164222	0.16906	0.142465	0.16565	0.154104	0.152268	0.188589	0.190172	0.195749	0.186737	0.165333	0.198454	0.18802	0.197582	0.204467	0.195508	0.270732	0.226498	0.231546	0.213773	0.206255	0.268435	0.234711	0.240357	0.254493	0.245864	0.296891	0.287582	0.243833	0.214964	0.255745	0.302785	0.320792	0.286865	0.289868
544	0.161774	0.0781137	0.0855875	0.0976513	0.139707	0.11412	0.136371	0.126487	0.101986	0.133339	0.159543	0.128992	0.143178	0.13911	0.163906	0.168414	0.141778	0.165163	0.153881	0.151771	0.188071	0.189682	0.195091	0.186123	0.164904	0.197956	0.187366	0.197046	0.203978	0.194834	0.270153	0.225961	0.230917	0.212791	0.205693	0.267515	0.233968	0.239788	0.253694	0.245257	0.296037	0.286542	0.242988	0.214207	0.254848	0.301985	0.31955	0.285953	0.288915
543	0.161691	0.0781512	0.0851666	0.0975435	0.139516	0.114047	0.136205	0.126258	0.101682	0.133311	0.159264	0.128771	0.142992	0.138968	0.16341	0.16796	0.141576	0.164658	0.153298	0.151436	0.188032	0.18926	0.194588	0.185514	0.164513	0.197278	0.186854	0.196455	0.20338	0.194543	0.269444	0.225515	0.23033	0.212424	0.205016	0.266871	0.23345	0.239034	0.25281	0.244571	0.295277	0.285513	0.242288	0.213578	0.25427	0.301041	0.318911	0.284867	0.287835
542	0.161394	0.0777264	0.0850791	0.0969388	0.139336	0.113985	0.135772	0.126016	0.101879	0.133041	0.158978	0.128437	0.142695	0.138672	0.163562	0.167483	0.141244	0.164187	0.153271	0.151322	0.187542	0.188951	0.19425	0.185152	0.16412	0.196858	0.186661	0.195971	0.202493	0.193939	0.268469	0.224926	0.22964	0.211899	0.204476	0.266094	0.23281	0.238185	0.252346	0.24379	0.294539	0.284854	0.241544	0.212964	0.253304	0.300111	0.317671	0.284324	0.286782
541	0.161081	0.0777731	0.0849175	0.0970979	0.139047	0.113934	0.135368	0.125905	0.101622	0.132788	0.15868	0.128421	0.14232	0.138608	0.163357	0.167474	0.141406	0.163861	0.153015	0.15098	0.187095	0.188518	0.193733	0.184844	0.163757	0.196319	0.186176	0.195233	0.202319	0.193389	0.268017	0.224295	0.228859	0.211321	0.203765	0.265491	0.232437	0.237525	0.251253	0.242969	0.293604	0.284128	0.240797	0.212484	0.252702	0.299083	0.316634	0.283289	0.286101
540	0.161086	0.0780246	0.0851898	0.0968865	0.138715	0.113845	0.135326	0.125771	0.101212	0.132859	0.15817	0.128019	0.141908	0.138234	0.163024	0.166979	0.140835	0.163561	0.152742	0.150735	0.186552	0.188146	0.193254	0.184269	0.163346	0.195691	0.185749	0.194817	0.201521	0.192954	0.267463	0.223711	0.228103	0.210694	0.203286	0.264694	0.231773	0.236977	0.250563	0.242131	0.292668	0.283241	0.240184	0.211832	0.251719	0.298363	0.315907	0.282395	0.284951
539	0.160924	0.0779126	0.0847687	0.0966905	0.138586	0.113763	0.134757	0.125109	0.101279	0.132606	0.157886	0.1279	0.141822	0.137641	0.16275	0.166585	0.140574	0.163163	0.152179	0.150293	0.186302	0.18748	0.19257	0.183625	0.163031	0.195373	0.185045	0.194029	0.201031	0.192367	0.266823	0.222906	0.227474	0.209885	0.202649	0.26388	0.230883	0.236105	0.249487	0.241196	0.291827	0.282223	0.239098	0.210995	0.250992	0.297367	0.314655	0.28125	0.283765
538	0.160693	0.0778185	0.0846477	0.0966277	0.138085	0.113538	0.134495	0.124925	0.101003	0.132472	0.1574	0.127439	0.141302	0.137325	0.162357	0.166011	0.140157	0.162584	0.151501	0.149747	0.185944	0.187284	0.191928	0.183058	0.162657	0.194825	0.184772	0.193487	0.200044	0.191857	0.265561	0.222194	0.226687	0.209161	0.202036	0.262778	0.230118	0.234972	0.248705	0.240226	0.290834	0.281023	0.238195	0.210577	0.250179	0.296307	0.313743	0.280101	0.282704
537	0.160357	0.0779643	0.0846194	0.0964025	0.137872	0.113358	0.134334	0.12453	0.100913	0.131968	0.156993	0.127184	0.140832	0.136927	0.162252	0.165813	0.140038	0.162064	0.151237	0.149397	0.185552	0.186689	0.191468	0.182431	0.162183	0.194457	0.184502	0.192763	0.199371	0.191389	0.265002	0.221613	0.226028	0.208436	0.201419	0.261897	0.229305	0.234365	0.24787	0.239523	0.289719	0.280317	0.237493	0.209638	0.2494	0.295049	0.31242	0.278972	0.281615
536	0.160004	0.0782999	0.0845798	0.096216	0.137469	0.113544	0.133981	0.12435	0.100877	0.131938	0.156773	0.127252	0.140694	0.13649	0.162044	0.165362	0.139895	0.161624	0.151027	0.149189	0.185328	0.186332	0.190947	0.181936	0.161676	0.193869	0.18398	0.19212	0.198816	0.190817	0.264685	0.221021	0.225167	0.207899	0.20086	0.261259	0.228648	0.233457	0.247187	0.238319	0.288712	0.279178	0.236726	0.209357	0.24853	0.29426	0.311461	0.277875	0.280591
535	0.160282	0.0784896	0.0844494	0.096112	0.13727	0.113544	0.133887	0.123918	0.101012	0.13175	0.156421	0.127036	0.140414	0.13635	0.161616	0.164992	0.139824	0.161256	0.150703	0.148864	0.18512	0.186124	0.190257	0.181553	0.161475	0.193614	0.183839	0.191467	0.198213	0.190247	0.264194	0.22054	0.224544	0.207363	0.200485	0.260399	0.228054	0.232866	0.246305	0.237764	0.28765	0.278331	0.236014	0.208841	0.24773	0.293123	0.310419	0.277073	0.279592
534	0.159787	0.0784965	0.0843673	0.095812	0.13723	0.113502	0.133431	0.123563	0.100922	0.131213	0.15594	0.126876	0.139948	0.135878	0.16154	0.164465	0.139582	0.160535	0.150154	0.148369	0.184809	0.185864	0.189556	0.180964	0.161184	0.193233	0.183344	0.190873	0.197275	0.189652	0.263298	0.220012	0.223255	0.206235	0.199769	0.259107	0.227479	0.231984	0.245096	0.236439	0.286702	0.277216	0.235233	0.20825	0.246827	0.291995	0.309283	0.275636	0.278244
533	0.159509	0.0788653	0.0844422	0.0957815	0.136904	0.11355	0.133147	0.123503	0.10113	0.131173	0.155627	0.126791	0.139516	0.135717	0.161063	0.164261	0.139516	0.160202	0.149879	0.148232	0.184922	0.18517	0.188918	0.180512	0.160824	0.193079	0.183117	0.190436	0.196738	0.189683	0.262656	0.219354	0.222635	0.20553	0.199338	0.258332	0.226863	0.231192	0.244189	0.235644	0.285836	0.275975	0.234653	0.208007	0.24611	0.290808	0.308026	0.274773	0.277022
532	0.15919	0.079222	0.0845902	0.0955019	0.136569	0.11392	0.133007	0.12331	0.10139	0.130881	0.155244	0.1267	0.139146	0.13506	0.160788	0.164121	0.139667	0.159689	0.149628	0.147777	0.184681	0.184922	0.18843	0.179999	0.160533	0.192638	0.182931	0.189583	0.195917	0.188955	0.262064	0.218657	0.221702	0.2049	0.198813	0.257401	0.226253	0.230348	0.243225	0.234698	0.284523	0.275063	0.233708	0.207541	0.24526	0.289598	0.306847	0.273434	0.275804
531	0.159209	0.0794323	0.0842888	0.0953842	0.13604	0.113917	0.13281	0.122946	0.101444	0.130555	0.155001	0.126699	0.138862	0.134643	0.160385	0.163629	0.139239	0.158909	0.149286	0.147616	0.184612	0.184804	0.187797	0.179186	0.160387	0.192475	0.182753	0.188396	0.194903	0.188492	0.261584	0.217937	0.220816	0.203797	0.198143	0.25641	0.225542	0.22923	0.242146	0.23353	0.283428	0.273966	0.233057	0.207095	0.244402	0.288396	0.305718	0.272095	0.274575
530	0.158986	0.0795887	0.0841726	0.0950328	0.136002	0.114029	0.132546	0.122707	0.101747	0.129996	0.154512	0.126487	0.138554	0.13419	0.160054	0.163275	0.139515	0.158429	0.148515	0.147012	0.184179	0.184529	0.187089	0.178535	0.15991	0.192115	0.182289	0.187755	0.194365	0.18836	0.260546	0.217204	0.219749	0.203138	0.197647	0.25522	0.224701	0.22853	0.241007	0.232479	0.282215	0.272663	0.232202	0.206786	0.243609	0.287113	0.304534	0.270826	0.27315
529	0.158546	0.0801757	0.084263	0.0948871	0.135936	0.114091	0.132263	0.122314	0.101942	0.129822	0.154213	0.12648	0.138192	0.13371	0.159534	0.16298	0.139643	0.157739	0.148321	0.146841	0.184152	0.184354	0.186447	0.177999	0.159813	0.191709	0.182092	0.186941	0.193509	0.188107	0.259937	0.21684	0.218926	0.202112	0.197131	0.25424	0.22429	0.227596	0.240004	0.231465	0.281034	0.27143	0.231333	0.206293	0.242719	0.285951	0.30303	0.269565	0.271725
528	0.158337	0.0806355	0.0842313	0.0945822	0.135441	0.114436	0.131893	0.121817	0.102144	0.129401	0.153634	0.126651	0.137583	0.133166	0.159105	0.162715	0.139746	0.157344	0.147863	0.14637	0.184121	0.184023	0.185603	0.177535	0.159733	0.191691	0.18196	0.186124	0.19262	0.187524	0.259514	0.216171	0.217818	0.201313	0.196841	0.252896	0.22335	0.226554	0.238951	0.23026	0.28	0.270174	0.230386	0.206056	0.24186	0.28425	0.301511	0.268372	0.270246
527	0.15823	0.0808746	0.0842561	0.0941869	0.135227	0.114522	0.131664	0.121519	0.102351	0.128745	0.15322	0.126534	0.13713	0.132378	0.158953	0.162367	0.139571	0.15666	0.147375	0.145987	0.183973	0.183721	0.184588	0.176673	0.159162	0.191219	0.181651	0.185268	0.191811	0.186809	0.258588	0.215611	0.216687	0.200294	0.196065	0.251812	0.22262	0.22535	0.237543	0.228927	0.278303	0.26866	0.229591	0.205413	0.24071	0.283093	0.299923	0.266824	0.268889
526	0.157692	0.0814539	0.0840429	0.0941728	0.134922	0.114951	0.131297	0.121278	0.102651	0.128329	0.15273	0.126334	0.136743	0.132208	0.158195	0.162021	0.13989	0.155758	0.146921	0.145367	0.183866	0.183431	0.184219	0.175966	0.159026	0.191076	0.181464	0.184276	0.190744	0.186462	0.257794	0.215061	0.21555	0.199206	0.195623	0.250444	0.221796	0.224407	0.236437	0.227748	0.277058	0.26733	0.228753	0.204989	0.239854	0.281746	0.298642	0.265559	0.267226
525	0.157454	0.0818808	0.0838998	0.0940466	0.134234	0.114914	0.130948	0.120852	0.10274	0.127746	0.152452	0.126206	0.13628	0.131413	0.157936	0.161466	0.139618	0.155048	0.146506	0.144923	0.183713	0.182992	0.183322	0.175007	0.158881	0.190836	0.181223	0.183232	0.189688	0.18598	0.256973	0.214274	0.214362	0.198212	0.195143	0.249281	0.221043	0.223128	0.235044	0.226414	0.275441	0.266141	0.227717	0.204688	0.238963	0.280342	0.296883	0.263847	0.265813
524	0.157216	0.0822899	0.0844273	0.0936527	0.133965	0.115144	0.130422	0.120511	0.1032	0.127038	0.151861	0.126234	0.135639	0.131173	0.157376	0.161009	0.139706	0.154397	0.146129	0.144543	0.183727	0.182773	0.18234	0.174449	0.158655	0.190581	0.181189	0.182349	0.18868	0.185396	0.256593	0.213344	0.213197	0.197199	0.194441	0.247792	0.220074	0.221858	0.233923	0.225062	0.273978	0.264606	0.226828	0.204226	0.237745	0.27892	0.295426	0.262381	0.264197
523	0.156912	0.0827398	0.0841709	0.0932122	0.133588	0.115361	0.130288	0.120059	0.10324	0.126587	0.151301	0.126122	0.135088	0.130431	0.156763	0.160756	0.139875	0.153605	0.145385	0.144163	0.183454	0.18252	0.181597	0.173879	0.158375	0.190313	0.180689	0.181366	0.187648	0.184973	0.255426	0.212909	0.212252	0.196149	0.193844	0.246702	0.219456	0.220632	0.232274	0.223875	0.272487	0.263001	0.226059	0.203639	0.236752	0.277549	0.29392	0.261049	0.262618
522	0.15666	0.0834053	0.084219	0.0928749	0.133455	0.115397	0.129975	0.119494	0.103742	0.126054	0.150972	0.126052	0.134464	0.129943	0.1564	0.160283	0.140164	0.153057	0.145066	0.14345	0.18318	0.181942	0.180732	0.172992	0.158165	0.190107	0.180326	0.180412	0.186507	0.184404	0.254498	0.211989	0.211015	0.194988	0.193145	0.245295	0.218637	0.219404	0.231246	0.222525	0.270866	0.261547	0.224858	0.203153	0.235797	0.275862	0.292387	0.259101	0.261148
521	0.156096	0.0837942	0.0839252	0.0922826	0.132881	0.115532	0.129232	0.119156	0.103962	0.124986	0.150189	0.125506	0.133862	0.129159	0.155421	0.159743	0.139445	0.151716	0.144308	0.14266	0.183095	0.181527	0.179668	0.172046	0.157541	0.189543	0.179855	0.17924	0.185264	0.183881	0.253178	0.210988	0.209564	0.193892	0.192293	0.243628	0.217548	0.218001	0.229369	0.220731	0.269276	0.259813	0.223731	0.202405	0.2344	0.27392	0.289952	0.257313	0.259235
520	0.155746	0.084179	0.0840767	0.0926289	0.132595	0.115785	0.12922	0.118857	0.104365	0.124896	0.149782	0.125645	0.13361	0.128769	0.155199	0.159359	0.139737	0.151243	0.144149	0.14242	0.182794	0.181001	0.178977	0.171809	0.157429	0.189023	0.179717	0.178417	0.184456	0.183477	0.252573	0.210303	0.208375	0.193085	0.192093	0.242231	0.216833	0.216818	0.228702	0.219667	0.26759	0.25811	0.222748	0.202234	0.233657	0.272051	0.288448	0.256078	0.257649
519	0.155713	0.0848568	0.0842214	0.0920792	0.132037	0.115778	0.1285	0.118516	0.104407	0.123917	0.149113	0.125739	0.132641	0.127998	0.154246	0.158683	0.139644	0.150543	0.143378	0.141779	0.182539	0.180475	0.177834	0.170548	0.156735	0.188736	0.179423	0.177098	0.183192	0.182623	0.251542	0.209331	0.207135	0.191531	0.191299	0.240811	0.215794	0.215235	0.226539	0.217869	0.265722	0.2563	0.221642	0.201285	0.232263	0.270664	0.286653	0.254307	0.255738
518	0.155288	0.0850022	0.0839178	0.0917326	0.131577	0.116103	0.12795	0.11791	0.104614	0.123329	0.148606	0.12553	0.132274	0.127195	0.153492	0.158288	0.13929	0.149586	0.142727	0.141071	0.182042	0.179897	0.176872	0.169419	0.156372	0.188116	0.178703	0.175743	0.181727	0.182015	0.250397	0.208401	0.205688	0.190005	0.190458	0.239153	0.214485	0.21368	0.225116	0.216234	0.264024	0.254591	0.220323	0.200385	0.230991	0.26859	0.28453	0.25241	0.253808
517	0.154881	0.0854638	0.0839183	0.0915851	0.131076	0.115959	0.127571	0.117669	0.104523	0.122566	0.147884	0.125477	0.131561	0.126441	0.152903	0.157657	0.139077	0.148569	0.141939	0.140384	0.181761	0.179192	0.175986	0.16835	0.155934	0.187657	0.177999	0.174571	0.180546	0.181099	0.249265	0.207482	0.204246	0.188935	0.189335	0.237647	0.213471	0.212228	0.223493	0.214647	0.262256	0.252716	0.219071	0.19974	0.229309	0.266751	0.282531	0.250508	0.252026
516	0.154507	0.086047	0.0838391	0.0909837	0.130558	0.115834	0.12714	0.116847	0.104672	0.121815	0.147163	0.125203	0.130926	0.125712	0.152248	0.156968	0.138942	0.147536	0.141166	0.139495	0.181456	0.178635	0.174738	0.167657	0.155482	0.186962	0.17752	0.173421	0.179198	0.180278	0.248226	0.20627	0.20279	0.187531	0.1886	0.23594	0.212486	0.21073	0.222055	0.213037	0.26019	0.250777	0.217817	0.19886	0.227878	0.264815	0.280393	0.248366	0.249996
515	0.154476	0.0861327	0.0834852	0.090684	0.129972	0.115796	0.126581	0.116399	0.104708	0.12126	0.146529	0.124739	0.130111	0.125145	0.151401	0.156296	0.138838	0.146612	0.140436	0.138949	0.18077	0.177779	0.173488	0.166491	0.154793	0.186239	0.176846	0.172341	0.17816	0.179179	0.247023	0.205287	0.201209	0.186185	0.187596	0.234215	0.21141	0.20894	0.220143	0.211354	0.258359	0.248757	0.216338	0.197964	0.22624	0.26288	0.27821	0.246693	0.247839
514	0.153902	0.0864934	0.0834961	0.0903481	0.129367	0.115641	0.126012	0.115569	0.104598	0.12029	0.14567	0.124453	0.129557	0.124257	0.15081	0.155595	0.138622	0.145478	0.139689	0.138146	0.180074	0.177001	0.172303	0.165324	0.154302	0.185603	0.176103	0.171052	0.176788	0.178353	0.245867	0.204038	0.199574	0.184915	0.186666	0.232405	0.209717	0.207468	0.218471	0.209624	0.256102	0.24676	0.214646	0.197246	0.224987	0.260678	0.275887	0.244568	0.245603
513	0.153559	0.0868094	0.0834794	0.0901897	0.129064	0.11582	0.125528	0.115286	0.104814	0.119752	0.145162	0.124351	0.128984	0.123783	0.150196	0.154815	0.138274	0.144998	0.139119	0.137547	0.179493	0.176322	0.171664	0.164352	0.153614	0.184921	0.175504	0.169887	0.175536	0.177808	0.244665	0.203101	0.198342	0.183664	0.185774	0.230791	0.208705	0.206043	0.217212	0.207999	0.254312	0.245305	0.213725	0.196215	0.223373	0.259037	0.274	0.242711	0.243825
512	0.15332	0.0870846	0.08319	0.0896523	0.128416	0.115557	0.124835	0.114571	0.104682	0.118937	0.144228	0.123879	0.12786	0.122931	0.149207	0.154094	0.137838	0.143628	0.138197	0.136699	0.179071	0.17525	0.170331	0.163197	0.152796	0.183618	0.17458	0.168519	0.173923	0.176427	0.243004	0.201735	0.196823	0.181967	0.184415	0.22888	0.207263	0.204119	0.215431	0.206219	0.252217	0.243023	0.212036	0.194917	0.221682	0.256558	0.271625	0.24047	0.241468
511	0.153412	0.0873933	0.083256	0.0894197	0.127808	0.115434	0.12455	0.114308	0.104261	0.118478	0.143714	0.123589	0.127521	0.122457	0.14845	0.153665	0.137549	0.142849	0.137851	0.136105	0.178585	0.174592	0.169271	0.162443	0.152373	0.183072	0.173924	0.16745	0.172959	0.175672	0.241539	0.200593	0.195538	0.180443	0.183242	0.22741	0.205909	0.202801	0.213714	0.204597	0.250251	0.240922	0.210579	0.193784	0.220203	0.254625	0.269474	0.238638	0.239651
510	0.152346	0.0872755	0.0825803	0.0890875	0.127391	0.115058	0.123671	0.113385	0.104184	0.117626	0.142635	0.123299	0.126291	0.121593	0.147519	0.152313	0.136756	0.141667	0.136646	0.134971	0.177618	0.173297	0.167956	0.160956	0.15119	0.181876	0.172744	0.166059	0.171595	0.174478	0.239874	0.198751	0.193718	0.178951	0.18184	0.225278	0.204311	0.200812	0.211819	0.202519	0.247909	0.238674	0.208853	0.192412	0.218177	0.25212	0.266991	0.236063	0.236801
509	0.151922	0.0875166	0.0826092	0.0887343	0.126923	0.114938	0.122905	0.112951	0.10393	0.116981	0.141964	0.122847	0.125924	0.120781	0.146661	0.15144	0.136409	0.140739	0.135874	0.134177	0.176673	0.172539	0.166719	0.159913	0.150586	0.180799	0.171748	0.164526	0.169918	0.173187	0.238582	0.197589	0.19217	0.177497	0.18058	0.22343	0.202793	0.199152	0.210162	0.200746	0.245647	0.236476	0.207191	0.19118	0.216492	0.249915	0.264901	0.234024	0.235119
508	0.152076	0.0875925	0.082338	0.0883406	0.126258	0.114617	0.122343	0.112405	0.103716	0.116344	0.141245	0.121954	0.124965	0.120028	0.146113	0.150737	0.135625	0.140003	0.135321	0.133246	0.175795	0.171638	0.165366	0.158777	0.149509	0.179887	0.170709	0.163107	0.168575	0.172046	0.236764	0.196084	0.190319	0.176084	0.179333	0.221494	0.201466	0.197323	0.20829	0.199271	0.243417	0.234338	0.205635	0.189751	0.214707	0.247581	0.262569	0.231726	0.232588
507	0.151551	0.087414	0.0821655	0.0880122	0.125603	0.114161	0.121681	0.111427	0.103366	0.115426	0.140024	0.121314	0.124237	0.119083	0.145174	0.14945	0.135223	0.138529	0.134158	0.132061	0.174669	0.170081	0.164081	0.15729	0.148386	0.178201	0.169607	0.161624	0.166874	0.170814	0.234962	0.194366	0.188471	0.174374	0.177848	0.219195	0.199229	0.195497	0.206413	0.197368	0.241174	0.231723	0.203935	0.188254	0.212665	0.245039	0.259822	0.22936	0.230333
506	0.150901	0.0873521	0.0818676	0.0873302	0.125339	0.113793	0.12119	0.11107	0.102865	0.114632	0.139126	0.120632	0.123475	0.118244	0.144312	0.148351	0.134273	0.137603	0.133187	0.131072	0.173748	0.169003	0.163001	0.156123	0.14727	0.176871	0.168321	0.160253	0.165387	0.169442	0.233641	0.193037	0.186665	0.172701	0.176365	0.217322	0.197513	0.194118	0.204259	0.195366	0.238971	0.229342	0.201977	0.186583	0.210245	0.242682	0.257364	0.227213	0.227938
505	0.150529	0.086787	0.0817868	0.0871108	0.124364	0.112971	0.120078	0.110196	0.102231	0.113841	0.13787	0.120138	0.122303	0.117249	0.14359	0.14718	0.133406	0.136293	0.132303	0.129745	0.172618	0.16773	0.161266	0.154682	0.146369	0.17531	0.166892	0.158984	0.163746	0.167914	0.231608	0.191041	0.185052	0.17119	0.174861	0.215177	0.195824	0.191647	0.202323	0.19323	0.23638	0.226944	0.199711	0.184608	0.208352	0.240257	0.254417	0.224715	0.225631
504	0.15043	0.0868362	0.0812843	0.0867172	0.123725	0.112725	0.11932	0.109488	0.101873	0.1131	0.137032	0.119423	0.121429	0.116576	0.142691	0.145999	0.132171	0.135185	0.131295	0.129118	0.17139	0.166395	0.160096	0.153456	0.144948	0.174114	0.165465	0.15739	0.162612	0.166261	0.2297	0.189693	0.183248	0.169805	0.17348	0.213314	0.193947	0.189997	0.200283	0.191438	0.234173	0.224564	0.197796	0.183042	0.206519	0.237846	0.251917	0.222457	0.223343
503	0.149988	0.0868388	0.0808651	0.0862973	0.122799	0.112271	0.11857	0.108676	0.101204	0.11234	0.136015	0.118701	0.120422	0.115504	0.141717	0.144926	0.131293	0.134116	0.130113	0.127788	0.170006	0.16496	0.158888	0.152085	0.143829	0.172345	0.164197	0.155945	0.160761	0.165142	0.22772	0.187856	0.181667	0.168066	0.171848	0.211242	0.192312	0.187858	0.19842	0.189385	0.231445	0.222574	0.196049	0.181343	0.204224	0.235233	0.249415	0.219933	0.22077
502	0.149552	0.0867885	0.0805355	0.0861464	0.122892	0.111684	0.118215	0.108344	0.101069	0.111963	0.13523	0.118141	0.11997	0.11515	0.141037	0.143919	0.130679	0.133183	0.129609	0.127174	0.168896	0.163666	0.157703	0.151035	0.142995	0.171245	0.162967	0.154653	0.159401	0.163827	0.226252	0.186253	0.180374	0.166374	0.170511	0.209342	0.190685	0.186469	0.196619	0.187736	0.22954	0.220232	0.194205	0.179912	0.202304	0.23298	0.246955	0.218105	0.218505
501	0.149097	0.0865453	0.0803926	0.0855905	0.122158	0.111194	0.117042	0.107628	0.100276	0.110994	0.134187	0.116982	0.118912	0.11412	0.139809	0.1428	0.129438	0.132056	0.1284	0.126117	0.167802	0.162319	0.155998	0.149729	0.141707	0.169663	0.161594	0.152885	0.158042	0.162743	0.224457	0.184418	0.178204	0.164923	0.168614	0.207048	0.188834	0.184369	0.194845	0.185826	0.22684	0.217851	0.191633	0.17777	0.200384	0.230318	0.244458	0.215549	0.216101
500	0.149047	0.0861096	0.0799747	0.0851307	0.121427	0.110436	0.11621	0.106792	0.0996049	0.110435	0.133037	0.116789	0.117858	0.113447	0.139054	0.141527	0.128396	0.130992	0.127628	0.124783	0.166355	0.160833	0.154658	0.148395	0.140341	0.168013	0.160022	0.151459	0.156488	0.160866	0.222219	0.182578	0.176585	0.163118	0.167045	0.204984	0.186468	0.182375	0.192722	0.183614	0.224518	0.2157	0.189866	0.175949	0.197867	0.227628	0.241844	0.213259	0.213625
499	0.148178	0.0856826	0.0794468	0.0847366	0.120516	0.109703	0.115571	0.106018	0.0987744	0.109534	0.132012	0.115479	0.117023	0.112339	0.138144	0.140175	0.127472	0.129638	0.126415	0.123659	0.165026	0.159335	0.153463	0.146904	0.138948	0.165965	0.158328	0.149998	0.154934	0.159173	0.220159	0.180718	0.174781	0.161299	0.165236	0.202922	0.184728	0.180169	0.190576	0.181596	0.221911	0.212902	0.187633	0.173838	0.195603	0.225174	0.23911	0.210757	0.211148
498	0.147943	0.0853892	0.0790651	0.0843462	0.119868	0.10918	0.114509	0.10531	0.098143	0.108515	0.13105	0.114929	0.116008	0.111524	0.137295	0.139036	0.126234	0.128425	0.125257	0.122655	0.163373	0.157855	0.152168	0.145471	0.137804	0.164541	0.15683	0.148744	0.153265	0.157543	0.218317	0.179081	0.173027	0.160123	0.163484	0.200707	0.182787	0.178647	0.188745	0.179843	0.219475	0.210379	0.185493	0.171911	0.193332	0.222591	0.23612	0.208471	0.208697
497	0.148211	0.0851336	0.0787083	0.0840309	0.119548	0.10854	0.114116	0.104935	0.0975805	0.10802	0.129962	0.114435	0.115268	0.110876	0.136612	0.137941	0.125255	0.127753	0.124596	0.121641	0.162153	0.156398	0.151064	0.144324	0.136802	0.163111	0.155537	0.147299	0.151988	0.156355	0.216331	0.177191	0.171451	0.158702	0.162259	0.198893	0.180917	0.176562	0.186938	0.178051	0.217075	0.208249	0.183916	0.170152	0.191582	0.220056	0.233592	0.206264	0.206652
496	0.147483	0.0845643	0.0784831	0.0836809	0.118728	0.107811	0.113235	0.104228	0.0965275	0.107052	0.128852	0.113179	0.114133	0.109936	0.135715	0.136618	0.124038	0.126533	0.12329	0.120269	0.160701	0.154609	0.149664	0.142892	0.135026	0.161081	0.154004	0.145532	0.150135	0.154591	0.21441	0.175138	0.169621	0.156763	0.160293	0.19648	0.1789	0.175127	0.185077	0.175853	0.214741	0.205723	0.181499	0.168173	0.188976	0.217333	0.230874	0.203585	0.203986
495	0.147176	0.084267	0.0778926	0.0833188	0.118564	0.107151	0.112499	0.103434	0.0961114	0.106572	0.127718	0.112297	0.113433	0.1092	0.134782	0.135067	0.123001	0.125361	0.122493	0.119263	0.159431	0.152937	0.148428	0.141614	0.133529	0.159263	0.152189	0.144276	0.148738	0.152987	0.212411	0.173281	0.167768	0.154947	0.158429	0.194613	0.177003	0.172972	0.182901	0.174148	0.212235	0.20355	0.179387	0.166336	0.186867	0.214739	0.228204	0.201244	0.201496
494	0.146784	0.0838392	0.0776502	0.0827451	0.117305	0.106005	0.111545	0.102601	0.0949925	0.105953	0.126667	0.111451	0.112347	0.108096	0.133872	0.133974	0.12132	0.12407	0.121275	0.118266	0.157935	0.151227	0.146688	0.140034	0.132433	0.15746	0.150261	0.142534	0.147214	0.151242	0.210033	0.171075	0.165946	0.153646	0.15646	0.192398	0.175018	0.170808	0.180991	0.172067	0.209788	0.201035	0.177243	0.164011	0.184428	0.211861	0.225354	0.1987	0.198981
493	0.14661	0.083396	0.0771531	0.0823746	0.116735	0.105561	0.110775	0.101944	0.0940503	0.105206	0.125494	0.110582	0.111426	0.107569	0.132938	0.132511	0.120434	0.12317	0.120402	0.116891	0.156438	0.149728	0.145426	0.13885	0.130822	0.155641	0.148782	0.141341	0.145666	0.149645	0.208184	0.169248	0.164248	0.151884	0.154745	0.190446	0.172874	0.169011	0.179257	0.170214	0.207518	0.19881	0.175076	0.162042	0.182065	0.209509	0.222882	0.196433	0.197018
492	0.145784	0.0828825	0.0767943	0.0820013	0.116437	0.104532	0.109692	0.101419	0.0935587	0.104515	0.124646	0.109787	0.110672	0.106556	0.131996	0.131357	0.118935	0.12194	0.119256	0.115949	0.154917	0.148171	0.144057	0.137553	0.12979	0.154104	0.147338	0.140061	0.144124	0.148289	0.205941	0.167182	0.16251	0.150205	0.153076	0.188159	0.170676	0.167146	0.177253	0.168192	0.204985	0.196413	0.173206	0.160033	0.180115	0.206876	0.220274	0.194134	0.19414
491	0.145606	0.0824395	0.0762726	0.0814542	0.11567	0.103915	0.108887	0.100665	0.0926497	0.103536	0.123381	0.108785	0.109624	0.105707	0.131204	0.130138	0.117581	0.12076	0.118298	0.114407	0.15307	0.146296	0.142911	0.135943	0.128307	0.151918	0.14526	0.138412	0.142486	0.146519	0.204074	0.165549	0.160626	0.148483	0.15118	0.186313	0.168836	0.16548	0.175332	0.166541	0.202382	0.1938	0.170924	0.157967	0.177754	0.204589	0.217686	0.191639	0.191997
490	0.145906	0.0821555	0.0762113	0.0815647	0.115022	0.103123	0.108502	0.100298	0.0918591	0.102981	0.122582	0.108062	0.108846	0.105164	0.130539	0.128842	0.116715	0.119898	0.117612	0.113603	0.151835	0.144974	0.141869	0.134969	0.126945	0.150365	0.143955	0.137208	0.141192	0.145095	0.202422	0.164116	0.159174	0.147123	0.149481	0.184449	0.166915	0.163722	0.17387	0.165082	0.200341	0.191619	0.168656	0.156066	0.175696	0.202428	0.215173	0.189694	0.18994
489	0.145465	0.0812497	0.0756279	0.0808935	0.114396	0.10208	0.107372	0.0993961	0.090749	0.102259	0.121289	0.106937	0.10795	0.104249	0.129302	0.127331	0.115217	0.118731	0.116493	0.112229	0.150298	0.143027	0.140272	0.133383	0.12537	0.148329	0.142003	0.135724	0.139689	0.143186	0.200332	0.161831	0.157688	0.145696	0.147657	0.182206	0.164789	0.161461	0.17177	0.162924	0.197853	0.189184	0.166847	0.15366	0.173529	0.199478	0.212322	0.186889	0.187392
488	0.144976	0.081005	0.0753231	0.0808857	0.113862	0.101492	0.106848	0.098743	0.0900875	0.101618	0.120582	0.106411	0.107141	0.103583	0.128957	0.126188	0.114169	0.117751	0.11562	0.111334	0.14893	0.142091	0.139007	0.132446	0.12444	0.146812	0.140563	0.134494	0.138852	0.141644	0.198208	0.160005	0.155689	0.144031	0.146115	0.180318	0.162692	0.160093	0.170048	0.161365	0.195826	0.187337	0.164696	0.151776	0.171533	0.197273	0.209869	0.184959	0.185106
487	0.144831	0.0804623	0.0746137	0.08028	0.113072	0.100549	0.105855	0.0978733	0.0890676	0.100719	0.119394	0.105342	0.10596	0.102733	0.127782	0.124672	0.112723	0.116378	0.114422	0.110088	0.147353	0.140069	0.137846	0.131072	0.122807	0.144733	0.138806	0.132882	0.136873	0.140087	0.196241	0.157769	0.154097	0.142207	0.144278	0.178432	0.160747	0.158039	0.168272	0.159389	0.193344	0.184731	0.162486	0.149611	0.169129	0.19475	0.207245	0.182321	0.18292
486	0.144542	0.0796384	0.0743695	0.080014	0.112558	0.0997082	0.104816	0.0974132	0.0879233	0.099952	0.118175	0.104412	0.105026	0.10186	0.127042	0.123552	0.111429	0.115525	0.113592	0.108763	0.145862	0.138487	0.136643	0.129371	0.121303	0.142949	0.136989	0.131593	0.135385	0.138231	0.194068	0.155768	0.152236	0.140783	0.14228	0.176609	0.158457	0.156259	0.166335	0.15735	0.191061	0.182395	0.160567	0.147454	0.166885	0.192209	0.204646	0.18002	0.180434
485	0.144341	0.0792624	0.0741222	0.0796092	0.112101	0.0990717	0.104185	0.0967249	0.0871193	0.099604	0.117292	0.103599	0.1043	0.10121	0.126365	0.12246	0.110253	0.114522	0.11262	0.107871	0.144138	0.137013	0.135602	0.128143	0.120188	0.141176	0.135712	0.130484	0.134215	0.137049	0.19227	0.154051	0.150939	0.139414	0.140913	0.174907	0.156653	0.154498	0.164662	0.155887	0.188835	0.180075	0.158494	0.145352	0.165052	0.189946	0.202255	0.17814	0.178461
484	0.143627	0.0787809	0.0732038	0.0792154	0.111402	0.0978351	0.103233	0.0958385	0.0862	0.098622	0.116047	0.102624	0.103203	0.100184	0.125394	0.120913	0.108816	0.113203	0.111501	0.106546	0.142453	0.134988	0.134132	0.126546	0.118477	0.138898	0.133616	0.12895	0.132593	0.135056	0.190234	0.151954	0.149018	0.137993	0.138948	0.172605	0.154862	0.152481	0.162718	0.154073	0.186267	0.177776	0.156373	0.143443	0.162705	0.187382	0.199826	0.175811	0.176125
483	0.143938	0.0784894	0.0730232	0.0787896	0.111018	0.0973547	0.102685	0.0956119	0.0854191	0.097997	0.115326	0.10164	0.102575	0.0995646	0.124606	0.120181	0.10759	0.112549	0.110552	0.105717	0.141188	0.133534	0.133055	0.125716	0.117573	0.137542	0.13212	0.1278	0.131476	0.133621	0.188486	0.150343	0.147954	0.13669	0.137688	0.170758	0.152942	0.150928	0.161304	0.15237	0.184201	0.175971	0.154349	0.141562	0.160898	0.185086	0.197496	0.173935	0.174114
482	0.143366	0.0776577	0.0726546	0.0786917	0.110623	0.0962654	0.101825	0.0947029	0.0843653	0.0974742	0.11408	0.100912	0.101543	0.0985348	0.123662	0.118467	0.106712	0.11161	0.109734	0.104627	0.139403	0.131953	0.131706	0.124254	0.115864	0.13559	0.13062	0.126381	0.129894	0.132486	0.186694	0.148246	0.146248	0.135052	0.135765	0.169012	0.15103	0.149075	0.159609	0.151011	0.182054	0.173509	0.152263	0.139168	0.15853	0.182707	0.194732	0.171646	0.171867
481	0.143125	0.07735	0.0723569	0.0784531	0.110129	0.0957644	0.101277	0.0942403	0.0837437	0.0969426	0.113154	0.100215	0.100867	0.0981163	0.122947	0.117413	0.105359	0.110923	0.108885	0.103681	0.138287	0.130496	0.130686	0.123174	0.114759	0.133996	0.128858	0.12525	0.128614	0.130759	0.184716	0.14686	0.144833	0.133994	0.134156	0.167332	0.14912	0.147508	0.157815	0.149105	0.180239	0.171667	0.150267	0.137295	0.156699	0.180523	0.192611	0.169264	0.169791
480	0.142992	0.0766073	0.0718499	0.0779426	0.109205	0.0947938	0.100484	0.0934831	0.0828975	0.096033	0.111984	0.0993005	0.100021	0.0972696	0.122159	0.116097	0.104047	0.109406	0.107843	0.102581	0.136652	0.128929	0.129602	0.122121	0.113453	0.132288	0.127236	0.12374	0.127336	0.129091	0.182861	0.145219	0.143099	0.132446	0.132417	0.165299	0.147417	0.145699	0.156076	0.14738	0.177754	0.169431	0.148558	0.135441	0.154731	0.177997	0.19025	0.167414	0.167839
479	0.14305	0.0763446	0.0716309	0.077758	0.10916	0.0942426	0.0996445	0.0931376	0.0824084	0.0956896	0.111288	0.0984204	0.0994159	0.0967795	0.121305	0.114933	0.10299	0.108882	0.10721	0.101767	0.135477	0.127804	0.128374	0.121229	0.112299	0.130837	0.126023	0.122695	0.126219	0.127838	0.18133	0.143479	0.142052	0.131198	0.131002	0.163883	0.145832	0.144274	0.154817	0.146096	0.17594	0.167461	0.146831	0.133959	0.152984	0.176154	0.188047	0.165357	0.165897
478	0.142244	0.0756401	0.0712901	0.0774525	0.108364	0.0937615	0.0989917	0.0923915	0.0817021	0.0952185	0.110342	0.0976515	0.0985736	0.0959497	0.12053	0.113749	0.10192	0.107777	0.10634	0.101049	0.134259	0.126234	0.127489	0.119833	0.111046	0.129036	0.124444	0.121557	0.124847	0.126624	0.179312	0.141678	0.140454	0.129811	0.129702	0.161855	0.143835	0.14248	0.152918	0.14458	0.173928	0.165317	0.14477	0.131678	0.150967	0.173705	0.185718	0.16344	0.16368
477	0.142237	0.0753329	0.0706908	0.0769065	0.107715	0.0928324	0.0982474	0.0919409	0.0808713	0.0944305	0.109407	0.0968633	0.0980291	0.0954979	0.119854	0.112873	0.100791	0.10697	0.105603	0.0997549	0.132918	0.12478	0.126383	0.118654	0.110022	0.127582	0.123105	0.12032	0.123549	0.125227	0.177665	0.140252	0.139167	0.128381	0.128338	0.160248	0.142086	0.140994	0.151415	0.142795	0.171808	0.163448	0.143108	0.130217	0.149054	0.17146	0.183199	0.161308	0.161894
476	0.14204	0.0750643	0.0703856	0.0766254	0.106981	0.0920398	0.0976597	0.0909644	0.0802442	0.0937783	0.108482	0.0962247	0.0968255	0.0948433	0.119165	0.111598	0.0999126	0.106329	0.104581	0.0988554	0.13163	0.123572	0.125525	0.117286	0.108857	0.126156	0.121776	0.119107	0.122081	0.123801	0.176192	0.13858	0.137428	0.127239	0.12645	0.158593	0.140677	0.13937	0.150187	0.141368	0.169733	0.161535	0.141251	0.128528	0.147067	0.169428	0.181116	0.159386	0.160119
475	0.141935	0.0748137	0.0702803	0.0764993	0.106859	0.0919161	0.0968171	0.090813	0.0797254	0.0934063	0.107818	0.0957377	0.0962459	0.0940662	0.118707	0.110697	0.0990805	0.105291	0.104059	0.0983465	0.130829	0.122258	0.124385	0.116295	0.108005	0.124576	0.120519	0.117967	0.121099	0.122706	0.174691	0.137082	0.136165	0.126021	0.125833	0.156895	0.138905	0.137945	0.1488	0.140187	0.167704	0.159482	0.139762	0.126941	0.145492	0.167539	0.179271	0.157681	0.158065
474	0.141728	0.0747049	0.0698317	0.0760716	0.106244	0.0912135	0.0963579	0.0901798	0.0792211	0.0931425	0.106968	0.0951186	0.0955177	0.0934588	0.117838	0.109956	0.0980234	0.104468	0.103054	0.0972358	0.129566	0.121154	0.123571	0.115605	0.107037	0.123618	0.119325	0.116743	0.12008	0.121678	0.172987	0.135822	0.135005	0.124784	0.124278	0.15536	0.137511	0.136465	0.147191	0.138515	0.165918	0.15776	0.138005	0.125606	0.143577	0.165344	0.177	0.155846	0.15603
473	0.141562	0.0744246	0.0697603	0.0758692	0.10574	0.0910582	0.0955615	0.0896169	0.0789339	0.0926581	0.106418	0.0945187	0.0952861	0.0927467	0.117248	0.108733	0.0976477	0.103778	0.102569	0.0963195	0.128809	0.119968	0.122405	0.114483	0.106279	0.122432	0.118411	0.116021	0.118747	0.120636	0.171508	0.13449	0.133681	0.123616	0.123162	0.153709	0.135979	0.135071	0.145775	0.137357	0.164333	0.155825	0.136783	0.124367	0.142373	0.163455	0.174993	0.15394	0.154484
472	0.141533	0.074446	0.0694859	0.0759018	0.105794	0.0906701	0.0953233	0.089438	0.0787384	0.0920646	0.105441	0.094106	0.0946886	0.0925386	0.116878	0.108357	0.0967504	0.102981	0.102104	0.0959576	0.128155	0.11912	0.121586	0.113885	0.105602	0.121468	0.11732	0.115166	0.117864	0.119956	0.170234	0.133155	0.132789	0.122731	0.122308	0.152523	0.134919	0.133892	0.14441	0.135939	0.162528	0.154305	0.135375	0.123049	0.140687	0.161746	0.173308	0.152324	0.152563
471	0.141156	0.0744697	0.0695676	0.0756469	0.105237	0.090343	0.0947734	0.0889631	0.078221	0.0914372	0.104965	0.0937376	0.0940056	0.0919424	0.1166	0.107397	0.0964355	0.102187	0.101374	0.0950637	0.127542	0.118493	0.120597	0.113098	0.105002	0.120626	0.1167	0.113959	0.116938	0.119057	0.168798	0.131978	0.131396	0.121627	0.121133	0.150954	0.133712	0.132508	0.14334	0.134981	0.160577	0.152444	0.134249	0.122055	0.139206	0.160098	0.171566	0.150764	0.151186
470	0.141337	0.0745032	0.0692134	0.075203	0.104607	0.0899377	0.0942076	0.0884117	0.0780108	0.0908261	0.104276	0.0931668	0.0932521	0.0913232	0.115696	0.106107	0.0956118	0.101192	0.100649	0.0945997	0.126599	0.117373	0.119558	0.112058	0.104106	0.119257	0.115612	0.112885	0.11599	0.118216	0.167622	0.130821	0.130173	0.120442	0.120238	0.149317	0.132536	0.131071	0.142037	0.133405	0.158979	0.150698	0.132814	0.120974	0.137876	0.158102	0.169494	0.148999	0.149332
469	0.14099	0.07458	0.0692201	0.0748141	0.104547	0.0898086	0.0938121	0.0879918	0.0778023	0.0905486	0.103558	0.0928959	0.0925876	0.0903318	0.115234	0.105914	0.0954096	0.100805	0.100075	0.0939279	0.126143	0.11681	0.118939	0.111161	0.10359	0.118673	0.114834	0.112021	0.114512	0.117344	0.166464	0.129824	0.128809	0.11949	0.119106	0.148165	0.131266	0.129896	0.140596	0.132141	0.157197	0.149347	0.131407	0.12002	0.13646	0.156286	0.167641	0.147288	0.147585
468	0.140884	0.0750076	0.0690451	0.0747422	0.104025	0.0900288	0.0932674	0.0876758	0.0778113	0.0904139	0.102989	0.0927898	0.0922754	0.0900924	0.11498	0.105263	0.0951924	0.099938	0.0997617	0.0934935	0.126064	0.116082	0.118294	0.110486	0.103163	0.118275	0.114254	0.111163	0.113824	0.116719	0.165409	0.128825	0.127847	0.11841	0.118554	0.146668	0.130172	0.128511	0.13956	0.131008	0.155844	0.14748	0.130426	0.1191	0.135359	0.154725	0.166359	0.145551	0.146253
467	0.14091	0.0748871	0.0690658	0.0744032	0.103585	0.0896352	0.0928955	0.0873373	0.077844	0.0897212	0.102635	0.0926762	0.0918423	0.0895153	0.114318	0.104731	0.0947604	0.0993407	0.0993408	0.0931451	0.125398	0.115449	0.117353	0.109686	0.102677	0.117673	0.113798	0.110327	0.113016	0.116031	0.164273	0.127949	0.126589	0.117196	0.118029	0.14508	0.129178	0.127378	0.138042	0.129835	0.154392	0.145988	0.129024	0.118299	0.134182	0.153069	0.164372	0.144313	0.144319
466	0.140578	0.07543	0.0691963	0.0744732	0.103642	0.0898012	0.0928198	0.0871534	0.0781021	0.0894893	0.102317	0.0925762	0.0914395	0.0893774	0.114123	0.10406	0.094767	0.0987695	0.0990802	0.0926023	0.125231	0.1151	0.116624	0.109078	0.102616	0.117155	0.113408	0.109606	0.111938	0.115557	0.163383	0.127093	0.125905	0.116493	0.117615	0.144247	0.128355	0.126533	0.137216	0.128632	0.152932	0.144601	0.128297	0.117752	0.132989	0.151792	0.163022	0.14318	0.143223
465	0.140336	0.0757144	0.0690626	0.0743488	0.103008	0.0897816	0.0922788	0.0863472	0.0779846	0.0889108	0.1018	0.0922141	0.0909648	0.0884987	0.113656	0.103796	0.0943919	0.0983878	0.098231	0.0920073	0.124712	0.114389	0.116144	0.108493	0.101957	0.11674	0.112936	0.108732	0.111186	0.115052	0.162733	0.126172	0.124953	0.115608	0.116568	0.142628	0.12732	0.12541	0.136135	0.127703	0.151442	0.143296	0.12729	0.116966	0.132052	0.150307	0.161566	0.141565	0.141646
464	0.140727	0.0760809	0.0693581	0.0739991	0.103142	0.0901073	0.0921598	0.0861556	0.0782188	0.0887664	0.1014	0.0924213	0.0905435	0.0884052	0.113442	0.103674	0.0946143	0.0975829	0.098189	0.0920262	0.124362	0.114067	0.115448	0.10784	0.102195	0.116634	0.112624	0.107763	0.110579	0.114927	0.16208	0.125723	0.123892	0.114906	0.116278	0.141841	0.126914	0.124427	0.135175	0.126769	0.150499	0.142144	0.126404	0.116616	0.131314	0.14884	0.160143	0.14058	0.140866
463	0.14046	0.0768109	0.0692896	0.0745015	0.102838	0.0902316	0.0918493	0.0860289	0.0791069	0.0886147	0.100926	0.0924821	0.0904831	0.0884321	0.113157	0.103491	0.0946016	0.0970283	0.09805	0.0918363	0.124641	0.113742	0.114855	0.107666	0.101678	0.116353	0.112415	0.107178	0.109939	0.11464	0.162003	0.12499	0.123709	0.114093	0.115896	0.140985	0.126002	0.124032	0.134503	0.126132	0.149217	0.140851	0.12601	0.116516	0.130581	0.148053	0.158959	0.139759	0.139718
462	0.140163	0.0760947	0.0681136	0.0724955	0.101342	0.0894144	0.0903673	0.084543	0.0775632	0.0867963	0.0995223	0.0913929	0.0887626	0.0864893	0.111617	0.101856	0.0934007	0.0953602	0.0962681	0.0902225	0.123478	0.112064	0.112985	0.105554	0.100249	0.114502	0.110801	0.105243	0.108143	0.113039	0.159778	0.123506	0.121493	0.112224	0.11422	0.138822	0.124459	0.121329	0.132201	0.124042	0.147166	0.138567	0.124	0.114909	0.128151	0.145664	0.156586	0.137179	0.137196
461	0.140206	0.0762984	0.0684346	0.0727871	0.101115	0.0892948	0.0902348	0.0843026	0.0779349	0.0869611	0.0991492	0.0913305	0.0884433	0.0863068	0.111391	0.10142	0.0934605	0.0951089	0.0960944	0.090149	0.123126	0.112	0.112587	0.105176	0.100513	0.114439	0.110576	0.104879	0.107475	0.112886	0.159102	0.122847	0.120707	0.111757	0.114166	0.138037	0.123896	0.120735	0.131889	0.123346	0.145906	0.137859	0.12331	0.114687	0.127897	0.144864	0.155732	0.136442	0.13638
460	0.140187	0.0766967	0.0684062	0.0722513	0.100948	0.0890414	0.09021	0.0843513	0.0779084	0.0865787	0.0990239	0.0911804	0.0884292	0.0859375	0.111252	0.101195	0.0932683	0.0945156	0.0957673	0.0896719	0.123003	0.111697	0.111952	0.104808	0.100298	0.114418	0.110455	0.104118	0.106752	0.112625	0.158679	0.122322	0.12012	0.11106	0.113775	0.137248	0.123363	0.120217	0.130895	0.122544	0.144953	0.136714	0.122531	0.114562	0.126811	0.143887	0.154658	0.135513	0.135613
459	0.140097	0.0769265	0.0682841	0.0721307	0.101035	0.0895482	0.0899641	0.0839999	0.0781428	0.0861549	0.0988557	0.091267	0.0880984	0.0857453	0.110649	0.100812	0.0934322	0.0942144	0.0958373	0.0896934	0.122989	0.111594	0.111698	0.10466	0.100152	0.11398	0.110307	0.104069	0.10627	0.112534	0.158014	0.121913	0.119683	0.110628	0.113369	0.136473	0.122911	0.119404	0.13027	0.122019	0.14399	0.135867	0.122072	0.114037	0.126484	0.143199	0.154002	0.134456	0.134571
458	0.140331	0.0772988	0.0684877	0.0723066	0.100868	0.0897903	0.0898453	0.0837912	0.0783879	0.0863579	0.0986856	0.091397	0.0881383	0.0856665	0.110877	0.100646	0.0935114	0.0940401	0.0953962	0.0894521	0.123095	0.111584	0.111158	0.103927	0.0998972	0.113892	0.110156	0.103458	0.105758	0.112274	0.157579	0.121733	0.119145	0.110149	0.113216	0.135995	0.122506	0.118939	0.129797	0.121637	0.143222	0.135256	0.121742	0.113923	0.125694	0.142252	0.153229	0.133794	0.133698
457	0.140102	0.0774113	0.0683016	0.0720544	0.100706	0.0895033	0.0896286	0.0835123	0.0782582	0.0859786	0.0982359	0.0912161	0.0876662	0.0851723	0.110277	0.100082	0.0933493	0.0934472	0.0949862	0.089091	0.123072	0.111226	0.11096	0.103645	0.09996	0.113586	0.109796	0.102809	0.105092	0.112041	0.157314	0.121103	0.118574	0.109659	0.112901	0.135267	0.122162	0.118207	0.129034	0.120695	0.142535	0.134239	0.12111	0.113389	0.125252	0.14137	0.152137	0.133056	0.132941
456	0.140236	0.0778443	0.0685075	0.0722481	0.100741	0.0898593	0.0896041	0.0836461	0.0786468	0.0858137	0.0981803	0.0913884	0.0877093	0.0848432	0.110403	0.100232	0.0933674	0.0934228	0.0949766	0.0893849	0.123266	0.110938	0.110788	0.103622	0.100024	0.113553	0.10967	0.102702	0.105016	0.112077	0.157074	0.121061	0.118266	0.10942	0.112823	0.134876	0.121918	0.117878	0.128738	0.120253	0.141931	0.133918	0.121068	0.113418	0.124919	0.140734	0.15163	0.132515	0.132629
455	0.140324	0.0781687	0.0685501	0.0720064	0.100251	0.0897515	0.0890991	0.0834222	0.0787107	0.0856741	0.0977726	0.0915222	0.0872571	0.084702	0.110013	0.0999329	0.0932378	0.0928658	0.094808	0.0888607	0.122775	0.110946	0.110339	0.103061	0.0996077	0.113416	0.109516	0.102234	0.104511	0.11165	0.156705	0.120589	0.11784	0.108644	0.112257	0.134258	0.121433	0.117388	0.128039	0.11982	0.141112	0.133117	0.120572	0.113032	0.124072	0.139876	0.150709	0.131894	0.131791
454	0.140879	0.0784127	0.0686175	0.0721801	0.10051	0.0899643	0.0895227	0.083373	0.079149	0.0857804	0.0980256	0.0913108	0.0873792	0.0847585	0.110299	0.100082	0.0935157	0.0929445	0.094802	0.0890557	0.123373	0.110932	0.110267	0.103025	0.0998847	0.113654	0.109674	0.102175	0.104205	0.111822	0.156591	0.120532	0.117482	0.108663	0.112295	0.133964	0.121262	0.117465	0.127686	0.119656	0.1409	0.13258	0.120378	0.112917	0.124111	0.139479	0.150418	0.131702	0.131576
453	0.140811	0.0784719	0.0686198	0.0717637	0.100323	0.0901808	0.0892854	0.0832341	0.0790051	0.0857778	0.0978718	0.0910448	0.0871752	0.0845475	0.109755	0.0997704	0.0935634	0.0926196	0.0947744	0.0886598	0.123303	0.110559	0.110051	0.10288	0.0996553	0.113207	0.109478	0.102012	0.104004	0.111708	0.15626	0.120349	0.116949	0.10806	0.112118	0.133731	0.120646	0.117077	0.127433	0.119085	0.140615	0.13237	0.120146	0.113098	0.123611	0.138948	0.150093	0.130651	0.130885
452	0.141396	0.07877	0.0689784	0.0723208	0.100606	0.0902574	0.0896456	0.0834007	0.0793003	0.0858803	0.097821	0.0915141	0.087336	0.0847542	0.109767	0.10006	0.0937693	0.0927837	0.0947749	0.0889222	0.123535	0.110921	0.109927	0.102941	0.099786	0.113356	0.109792	0.101685	0.103707	0.11166	0.156076	0.120204	0.116912	0.108115	0.112261	0.133338	0.120863	0.116903	0.127438	0.118859	0.140485	0.131995	0.11985	0.113142	0.12356	0.138957	0.149769	0.130622	0.130719
451	0.141351	0.0790665	0.0686514	0.0718076	0.100381	0.0902063	0.0892009	0.08315	0.0791916	0.085579	0.0976226	0.0915555	0.0869647	0.0844874	0.109471	0.0998472	0.0935978	0.0924415	0.0945723	0.0887135	0.123161	0.110881	0.109569	0.102706	0.0997724	0.113221	0.109295	0.1015	0.103732	0.111816	0.156111	0.120029	0.116613	0.107766	0.112064	0.132992	0.120467	0.116518	0.126864	0.118505	0.140088	0.131749	0.119499	0.112643	0.123151	0.138461	0.149258	0.130065	0.130122
450	0.141169	0.0791741	0.0686278	0.0716194	0.100253	0.0901233	0.0891079	0.0830379	0.0794043	0.085357	0.0974165	0.0911932	0.0869761	0.0841554	0.109385	0.0996457	0.0934295	0.0922621	0.0943016	0.0884361	0.123446	0.110643	0.109489	0.102572	0.0996045	0.113128	0.109568	0.101109	0.10308	0.111752	0.155916	0.119905	0.116577	0.1072	0.111731	0.132492	0.120507	0.116219	0.126368	0.118461	0.139423	0.131239	0.119133	0.112417	0.12292	0.13798	0.148776	0.129741	0.129873
449	0.141768	0.0794211	0.069256	0.0719487	0.100494	0.0905026	0.089381	0.0833211	0.079682	0.0858665	0.0975234	0.0915756	0.0871542	0.0843735	0.109615	0.0998282	0.0940705	0.0926243	0.0947962	0.088815	0.123576	0.110799	0.109561	0.10259	0.0998274	0.113091	0.109754	0.101299	0.103384	0.111759	0.156049	0.1201	0.116606	0.107804	0.112078	0.133012	0.120838	0.116542	0.126675	0.118271	0.139642	0.131274	0.119281	0.112678	0.12297	0.138083	0.148655	0.130001	0.129792
448	0.142241	0.0796291	0.0692429	0.0723524	0.100841	0.0910552	0.0894734	0.0836123	0.0799477	0.0859499	0.0979067	0.0920291	0.0873723	0.0844835	0.10993	0.100081	0.094139	0.0926744	0.0951206	0.0890244	0.124014	0.111495	0.109935	0.10284	0.100234	0.113482	0.110132	0.101488	0.103454	0.111782	0.15638	0.120111	0.116652	0.10768	0.112272	0.13289	0.120789	0.116677	0.126731	0.118529	0.139773	0.131486	0.119727	0.112998	0.123168	0.137897	0.148737	0.13027	0.129964
447	0.142514	0.0798314	0.0695157	0.0724001	0.10083	0.0909844	0.0897655	0.083515	0.0800298	0.0859239	0.0978368	0.0919895	0.087246	0.0844666	0.110135	0.100212	0.0942818	0.0927552	0.0948657	0.0893615	0.124161	0.111305	0.109913	0.10273	0.100345	0.113495	0.10991	0.101605	0.103675	0.112036	0.156347	0.120008	0.116456	0.107674	0.112403	0.133102	0.120862	0.116304	0.126359	0.118372	0.13959	0.131398	0.119594	0.113041	0.123038	0.137773	0.148909	0.129838	0.129778
446	0.142829	0.0796874	0.069586	0.0721135	0.100924	0.0909741	0.0895594	0.0834601	0.0801617	0.0860556	0.097748	0.0918153	0.08706	0.0845558	0.110192	0.100045	0.0942203	0.092794	0.0948343	0.0890728	0.124144	0.111397	0.110103	0.102745	0.100471	0.113536	0.110062	0.101492	0.103588	0.112006	0.156058	0.120274	0.116388	0.107774	0.112512	0.132984	0.120624	0.11665	0.126439	0.118396	0.139566	0.131518	0.119243	0.113117	0.123095	0.137602	0.148669	0.129555	0.129698
445	0.142919	0.0800979	0.0695732	0.0727391	0.101318	0.091164	0.0893175	0.0835905	0.0808469	0.086357	0.0977721	0.0919778	0.087497	0.0849856	0.110306	0.100269	0.094057	0.0929884	0.0956213	0.0894701	0.124356	0.111497	0.110266	0.102987	0.100805	0.113682	0.11012	0.101228	0.104013	0.112355	0.156026	0.12031	0.116926	0.108076	0.112887	0.13313	0.120739	0.116902	0.126775	0.118838	0.139799	0.131456	0.119799	0.113406	0.123237	0.137907	0.148674	0.130246	0.130032
444	0.143414	0.0807282	0.0703671	0.0727737	0.101713	0.0915796	0.0901849	0.0841871	0.0810615	0.0866885	0.0980745	0.0928189	0.0878963	0.0852784	0.110632	0.100396	0.0952629	0.0932678	0.0955174	0.0898143	0.1246	0.112074	0.110497	0.103384	0.100824	0.113968	0.110951	0.101851	0.104093	0.112668	0.15641	0.120847	0.117088	0.108467	0.112869	0.133231	0.121239	0.117524	0.126964	0.119049	0.140093	0.131865	0.119767	0.113557	0.123758	0.138133	0.149138	0.130417	0.13021
443	0.143743	0.0803767	0.0695874	0.0724136	0.101117	0.0914645	0.0898855	0.0837096	0.080542	0.0862571	0.0981264	0.0923858	0.087412	0.084836	0.110599	0.100592	0.0948608	0.0929853	0.0951707	0.089146	0.124734	0.111597	0.110122	0.103066	0.100494	0.113752	0.110691	0.101265	0.10338	0.112691	0.156693	0.120304	0.11675	0.108212	0.112525	0.133173	0.120982	0.117164	0.126784	0.11867	0.140135	0.131545	0.119901	0.11332	0.123018	0.138055	0.148719	0.130082	0.129865
442	0.144005	0.0806652	0.0697677	0.0727916	0.101116	0.0917107	0.0897741	0.083601	0.0805937	0.0864923	0.098007	0.0923406	0.0876021	0.0847644	0.110491	0.100258	0.094639	0.0929065	0.095267	0.0892144	0.124829	0.111731	0.110388	0.103483	0.100591	0.11392	0.110699	0.10104	0.103443	0.112681	0.156311	0.120229	0.116803	0.108067	0.112361	0.133475	0.120994	0.117367	0.126498	0.118582	0.140133	0.131495	0.120011	0.113407	0.123047	0.138143	0.148913	0.129775	0.129723
441	0.144154	0.0803781	0.0698185	0.0725679	0.101129	0.0917504	0.0901348	0.0837485	0.0809848	0.0862822	0.0982531	0.0925849	0.0876091	0.0848113	0.110456	0.100592	0.0946683	0.0930389	0.094991	0.0892902	0.124759	0.112066	0.11045	0.103183	0.100489	0.113975	0.110617	0.100954	0.103653	0.11284	0.156364	0.120497	0.11633	0.107967	0.112342	0.133361	0.120899	0.117506	0.126694	0.118613	0.140313	0.131218	0.119567	0.113182	0.123144	0.138169	0.148573	0.129716	0.129799
440	0.14443	0.080443	0.0696818	0.0724918	0.100936	0.0916921	0.0898575	0.083564	0.0808645	0.0863207	0.0980066	0.0925541	0.08726	0.0848707	0.110368	0.100274	0.0945572	0.0929495	0.0950926	0.0893124	0.124829	0.1119	0.110299	0.103175	0.100579	0.113715	0.110466	0.100844	0.103558	0.112703	0.156351	0.120286	0.11642	0.107721	0.112366	0.133516	0.120649	0.117318	0.126522	0.118418	0.139914	0.131498	0.119513	0.113277	0.122992	0.137935	0.148503	0.129547	0.129525
439	0.144533	0.0805519	0.0696326	0.0727709	0.101021	0.0918945	0.0898404	0.0834666	0.0807409	0.0863641	0.0981097	0.092637	0.0874114	0.0848882	0.110632	0.100376	0.0944971	0.0929401	0.0950457	0.0895129	0.124943	0.111975	0.110456	0.102919	0.100366	0.113591	0.110246	0.101166	0.103638	0.112769	0.15638	0.120439	0.116284	0.107667	0.112346	0.133349	0.120958	0.117558	0.12649	0.118545	0.140154	0.13131	0.119713	0.113374	0.123001	0.137696	0.148603	0.12983	0.129775
438	0.145027	0.080496	0.0694733	0.0726555	0.101162	0.0915185	0.0897621	0.0837268	0.0807517	0.0863509	0.098004	0.0926008	0.0874712	0.0847829	0.11046	0.100296	0.0942336	0.0927678	0.0950428	0.0892605	0.124804	0.111811	0.110295	0.102984	0.100562	0.113465	0.110193	0.100839	0.10353	0.112597	0.156087	0.120305	0.116483	0.107575	0.112201	0.133536	0.120686	0.117669	0.126512	0.11862	0.140237	0.131677	0.11952	0.11333	0.122697	0.137799	0.148531	0.129686	0.129675
437	0.144991	0.0804725	0.0695974	0.0729124	0.101109	0.0917981	0.089675	0.0836248	0.0807505	0.0866601	0.0981792	0.0927263	0.0873832	0.0850261	0.110448	0.100781	0.0945975	0.092963	0.0947092	0.0895765	0.124948	0.111852	0.110719	0.103284	0.100763	0.113213	0.110317	0.101394	0.103649	0.112665	0.15624	0.120394	0.116584	0.107688	0.112448	0.133441	0.120632	0.117885	0.126657	0.118567	0.140139	0.131552	0.119621	0.113057	0.122666	0.137889	0.148496	0.129725	0.129869
436	0.145297	0.0806132	0.0696138	0.0727037	0.101147	0.0916656	0.0897621	0.0836671	0.0805898	0.0861917	0.0979637	0.0922196	0.0872899	0.0849712	0.110605	0.100467	0.0944175	0.0927646	0.0950157	0.0895036	0.124884	0.111903	0.110337	0.103096	0.100562	0.113444	0.1102	0.10175	0.103198	0.112751	0.155722	0.120108	0.116428	0.107958	0.112198	0.133294	0.120416	0.117762	0.126429	0.118589	0.140063	0.131511	0.119133	0.11294	0.122881	0.137561	0.148479	0.129498	0.129498
435	0.145566	0.079965	0.0695623	0.072844	0.101149	0.0916669	0.0898855	0.0833281	0.0804654	0.0860774	0.0977008	0.0921162	0.0870091	0.0848837	0.110567	0.100182	0.0943553	0.0926811	0.0947312	0.0892312	0.124645	0.111524	0.110291	0.102753	0.100509	0.113129	0.110128	0.101337	0.103142	0.112674	0.155786	0.119822	0.116332	0.107408	0.112025	0.133195	0.120329	0.117707	0.126291	0.118235	0.139853	0.131208	0.118869	0.112707	0.122478	0.137223	0.148266	0.129214	0.129013
434	0.145415	0.0801779	0.0696954	0.0728724	0.101138	0.0916432	0.0896371	0.0835797	0.080371	0.0862036	0.0978576	0.0927973	0.0871769	0.0848638	0.110527	0.100377	0.0941733	0.0929608	0.0947955	0.0893537	0.124868	0.111611	0.110332	0.102791	0.100078	0.113127	0.109777	0.101413	0.103026	0.112311	0.155508	0.11985	0.116053	0.107427	0.112196	0.133166	0.120569	0.117906	0.126335	0.118312	0.139995	0.130832	0.118918	0.112735	0.122454	0.137391	0.148323	0.128972	0.129143
433	0.145556	0.0803666	0.0695586	0.0728355	0.101195	0.0915591	0.0894847	0.0836722	0.0804625	0.0863624	0.0977514	0.0923787	0.0870237	0.0846326	0.11056	0.0998612	0.0940595	0.0926976	0.0946947	0.0891428	0.12473	0.111752	0.110247	0.102804	0.100175	0.112942	0.109624	0.101181	0.102975	0.112321	0.155547	0.119808	0.115907	0.107224	0.111927	0.132912	0.119908	0.117612	0.125877	0.118108	0.139685	0.130813	0.118754	0.112503	0.12227	0.136795	0.147805	0.12897	0.128998
432	0.145555	0.0801115	0.0692522	0.0724759	0.101068	0.0914937	0.089264	0.0833101	0.0801416	0.0861479	0.0974284	0.0920887	0.0868706	0.0843644	0.110424	0.0997176	0.0938834	0.0923444	0.0944038	0.0890715	0.124275	0.11127	0.10958	0.102469	0.100253	0.112344	0.109536	0.100986	0.102666	0.112132	0.154998	0.119384	0.11557	0.107085	0.111891	0.132598	0.119467	0.117097	0.125656	0.117788	0.139428	0.130417	0.118398	0.112083	0.121846	0.136704	0.147131	0.12838	0.128775
431	0.145802	0.0800186	0.0695284	0.072804	0.10074	0.091239	0.0890831	0.0832369	0.0801522	0.0859619	0.0973404	0.0918923	0.0867009	0.0844814	0.110507	0.0994292	0.093857	0.0923149	0.0943214	0.0893487	0.124335	0.110867	0.109676	0.102304	0.100124	0.112053	0.10926	0.100885	0.102638	0.112039	0.154712	0.119184	0.115347	0.106778	0.111555	0.132227	0.119031	0.117237	0.125195	0.117642	0.139085	0.130335	0.118315	0.111854	0.121851	0.136185	0.146986	0.128305	0.12821
430	0.145884	0.0802388	0.0695475	0.0730406	0.101004	0.0911885	0.0894441	0.0832121	0.0800889	0.0863126	0.097291	0.0920595	0.0868537	0.0844691	0.110489	0.0994444	0.0939728	0.0922085	0.094527	0.0889886	0.124291	0.111183	0.109863	0.102421	0.099966	0.112265	0.109396	0.100639	0.102401	0.112226	0.154646	0.119294	0.11512	0.106735	0.111238	0.132318	0.119205	0.117117	0.125349	0.117842	0.139299	0.129906	0.118071	0.111607	0.121647	0.136292	0.146999	0.12803	0.128008
429	0.14595	0.0799287	0.0693299	0.0727047	0.100774	0.0913002	0.0889943	0.083113	0.0801705	0.0861295	0.0970953	0.091538	0.0866379	0.084133	0.110281	0.0993267	0.093581	0.0920015	0.0940601	0.0888237	0.123754	0.110788	0.10948	0.1021	0.0996737	0.111788	0.109011	0.10045	0.101974	0.111805	0.154159	0.118945	0.114755	0.106572	0.111172	0.131839	0.11878	0.117001	0.124896	0.117537	0.138501	0.129432	0.117731	0.110766	0.121122	0.135381	0.146462	0.127715	0.12764
428	0.146118	0.0798128	0.0694408	0.0726123	0.100545	0.0910436	0.0887305	0.0830487	0.0796355	0.0856559	0.0968779	0.0916093	0.0862086	0.0838699	0.11017	0.0986938	0.0929521	0.0916932	0.0939602	0.0888343	0.123742	0.110586	0.109019	0.101644	0.0994336	0.111314	0.108651	0.0997697	0.101367	0.111584	0.153502	0.118278	0.114435	0.105742	0.110905	0.13135	0.118578	0.116351	0.124289	0.11702	0.138062	0.129111	0.116999	0.110645	0.120746	0.13505	0.145782	0.126922	0.12705
427	0.146364	0.0800464	0.0695227	0.0727484	0.100914	0.0911915	0.0888339	0.0829331	0.0798619	0.0860762	0.0969443	0.0915736	0.0863973	0.0841802	0.110131	0.098811	0.0930569	0.0918264	0.0939262	0.0888198	0.12344	0.110561	0.109252	0.101812	0.0996548	0.111312	0.108478	0.0999692	0.101363	0.111572	0.153386	0.117972	0.114394	0.105921	0.11084	0.13125	0.118292	0.116377	0.124561	0.117167	0.138079	0.12867	0.116878	0.110361	0.120701	0.134958	0.145577	0.126589	0.127011
426	0.146475	0.0798708	0.0692295	0.0724395	0.100452	0.090975	0.0884622	0.0828842	0.0796864	0.0859259	0.096222	0.0916042	0.0860436	0.0837895	0.109935	0.0984146	0.0926356	0.0915923	0.0935116	0.0883062	0.123272	0.110034	0.108708	0.101268	0.098903	0.110458	0.10812	0.099576	0.101042	0.111093	0.152798	0.117441	0.113711	0.105279	0.110471	0.130834	0.117705	0.11606	0.123902	0.11648	0.137316	0.128023	0.116529	0.109946	0.11983	0.134034	0.144878	0.125976	0.126385
425	0.146316	0.0797847	0.0688791	0.0723894	0.100277	0.0905781	0.0880986	0.0823404	0.0794991	0.0854011	0.0957711	0.0908992	0.0854279	0.0833739	0.109638	0.0981233	0.0924428	0.0910632	0.0932671	0.0879712	0.122846	0.109623	0.108497	0.101106	0.0985571	0.109992	0.107577	0.099134	0.100669	0.1109	0.152157	0.116833	0.113216	0.104683	0.109733	0.13001	0.117113	0.115431	0.12303	0.115971	0.136543	0.127475	0.115679	0.109258	0.119181	0.13342	0.143947	0.125304	0.12549
424	0.146216	0.0797912	0.0689415	0.0723716	0.100355	0.0902736	0.0878678	0.0824101	0.079103	0.0855292	0.0958126	0.0909964	0.0852418	0.0832646	0.10975	0.0977898	0.0921614	0.0905926	0.0931872	0.0879337	0.122285	0.109495	0.108493	0.100728	0.0982146	0.109359	0.107249	0.0985634	0.100409	0.11009	0.151703	0.11667	0.113233	0.104419	0.109491	0.129626	0.116681	0.11502	0.122452	0.115595	0.136138	0.127045	0.115096	0.108806	0.118518	0.132664	0.143078	0.124765	0.124725
423	0.146182	0.0793421	0.0688601	0.0720121	0.0999124	0.0904095	0.0877722	0.0821053	0.0787777	0.0851039	0.0954808	0.090405	0.0852518	0.0828531	0.109476	0.0972081	0.0916514	0.0904891	0.0925378	0.0877244	0.121883	0.108912	0.107881	0.100404	0.0981926	0.109035	0.106581	0.0982428	0.0997346	0.109951	0.150983	0.115982	0.112519	0.103683	0.109162	0.128912	0.115827	0.114294	0.122103	0.115158	0.135464	0.126105	0.114367	0.108316	0.11782	0.132018	0.142282	0.124126	0.124176
422	0.146422	0.0793093	0.0687822	0.0724902	0.0998627	0.0900901	0.0876966	0.0817787	0.0787609	0.0850648	0.0949147	0.0904464	0.0847593	0.0826945	0.109381	0.0969933	0.0912616	0.0904046	0.0925036	0.0877094	0.121742	0.108553	0.107325	0.099851	0.0978723	0.108306	0.106577	0.0978319	0.0995801	0.109658	0.150522	0.115385	0.111942	0.103654	0.108707	0.128617	0.115415	0.113822	0.121467	0.114433	0.134832	0.125628	0.113807	0.107646	0.117345	0.131449	0.141774	0.123574	0.123612
421	0.146498	0.079105	0.0686801	0.0719399	0.0996589	0.0898872	0.08703	0.0815841	0.0785471	0.084955	0.094676	0.0900427	0.0846349	0.0823672	0.109305	0.0962748	0.0908908	0.089923	0.0921484	0.0871331	0.121088	0.108046	0.107183	0.0995393	0.0977576	0.107788	0.10575	0.0974101	0.0988978	0.109379	0.149726	0.115058	0.111494	0.103049	0.108359	0.128033	0.114698	0.113163	0.120952	0.114228	0.134116	0.125273	0.113236	0.107301	0.116837	0.130446	0.140792	0.122586	0.122917
420	0.145832	0.0788622	0.0683779	0.0716719	0.0992621	0.0893653	0.0867029	0.081062	0.0780557	0.0843512	0.0940306	0.0897028	0.0840801	0.0817785	0.108952	0.0958603	0.0905049	0.0894938	0.091801	0.0867466	0.120461	0.107227	0.106672	0.0990425	0.0970352	0.106968	0.105052	0.096662	0.0982151	0.108823	0.14905	0.114173	0.110531	0.102118	0.107516	0.127071	0.113694	0.11235	0.12007	0.113387	0.133295	0.123928	0.112468	0.10652	0.115722	0.129436	0.139843	0.121753	0.121807
419	0.14615	0.0787454	0.0682563	0.0715172	0.0993011	0.089292	0.0863588	0.0808264	0.077747	0.0843086	0.0937832	0.089386	0.0839291	0.0816647	0.108535	0.0952399	0.0898212	0.0889965	0.0914155	0.0863509	0.120156	0.107156	0.106522	0.0986784	0.0966228	0.106667	0.104641	0.0962707	0.0976077	0.108638	0.148731	0.113482	0.110247	0.101814	0.107127	0.12684	0.113275	0.111758	0.1196	0.112758	0.13244	0.123115	0.111904	0.10576	0.115365	0.128698	0.139311	0.120778	0.120931
418	0.146178	0.0787277	0.0680689	0.0713076	0.0988435	0.0892184	0.0858232	0.080776	0.0775971	0.0838969	0.0932188	0.0888882	0.0832476	0.0814139	0.108107	0.0946887	0.0896916	0.0887466	0.0908947	0.0862273	0.119412	0.106446	0.105937	0.0980287	0.0962708	0.106077	0.103862	0.0957621	0.097038	0.107782	0.147607	0.112706	0.10921	0.101249	0.106347	0.125761	0.112719	0.110733	0.118645	0.112312	0.13149	0.122249	0.110848	0.104887	0.114437	0.127637	0.138422	0.119889	0.119963
417	0.145866	0.0786583	0.0679672	0.071332	0.0984656	0.088891	0.0858481	0.0804861	0.0774048	0.0837387	0.0929774	0.0886701	0.0835259	0.0810196	0.108146	0.0941877	0.0894215	0.0882436	0.0908496	0.08571	0.119279	0.10603	0.10547	0.0977426	0.0959251	0.105282	0.103659	0.095315	0.0964589	0.107738	0.147199	0.112417	0.108951	0.100456	0.106063	0.125148	0.11184	0.110331	0.118163	0.111947	0.131065	0.121666	0.110019	0.104248	0.113863	0.127081	0.137084	0.118919	0.119318
416	0.145779	0.0785142	0.0678773	0.0714553	0.0984849	0.0887148	0.085361	0.0803542	0.0772133	0.0834965	0.092587	0.0884356	0.0829779	0.080807	0.108172	0.0939933	0.0890296	0.0879591	0.0901157	0.0855342	0.118765	0.105493	0.105332	0.0973108	0.0956575	0.104808	0.103026	0.0950621	0.0960714	0.106816	0.146189	0.111744	0.108257	0.100278	0.105535	0.124411	0.111231	0.10979	0.117542	0.111521	0.129785	0.120977	0.109407	0.103738	0.112976	0.125825	0.136294	0.118386	0.118333
415	0.146068	0.0781355	0.0677279	0.0708221	0.0982643	0.0883021	0.0851476	0.0801546	0.0769676	0.0832807	0.0921226	0.0881362	0.0825173	0.0803805	0.107698	0.093296	0.0886247	0.0876229	0.0896829	0.0852229	0.118177	0.104921	0.104708	0.0967003	0.0951708	0.103945	0.102225	0.0943495	0.0953968	0.106336	0.145366	0.110829	0.107521	0.0994498	0.104755	0.123763	0.110132	0.108695	0.116697	0.11083	0.128726	0.119763	0.108303	0.102781	0.112395	0.124774	0.135095	0.117297	0.117185
414	0.145625	0.0781093	0.0673973	0.0709229	0.0977981	0.088037	0.0845978	0.0796289	0.0766942	0.08286	0.0917128	0.0878129	0.0820617	0.080035	0.107229	0.0926879	0.0877952	0.0868698	0.0898002	0.0848308	0.117383	0.104283	0.1041	0.0961462	0.0944957	0.102893	0.101466	0.0936115	0.0948913	0.105975	0.144486	0.11009	0.107063	0.0987085	0.104246	0.122782	0.109694	0.10826	0.115743	0.109834	0.127982	0.11888	0.107637	0.102192	0.111337	0.123983	0.134015	0.116216	0.116144
413	0.145565	0.0776831	0.0671794	0.0706149	0.0976628	0.087744	0.0840918	0.0790901	0.0763781	0.0824143	0.0910243	0.087359	0.0817203	0.0795003	0.107089	0.0918825	0.087276	0.0865261	0.0889934	0.0840834	0.116635	0.103207	0.103681	0.0951094	0.0940787	0.10222	0.10097	0.0926613	0.0939279	0.105342	0.143389	0.109049	0.106064	0.098261	0.103383	0.121833	0.108259	0.107105	0.114813	0.108942	0.12681	0.117288	0.106728	0.100927	0.11032	0.122622	0.132556	0.115074	0.115088
412	0.145413	0.0776071	0.0669004	0.0708914	0.097253	0.0873894	0.0837739	0.0789687	0.0760697	0.0823578	0.090638	0.0869209	0.0809369	0.0790677	0.1067	0.0915581	0.0867995	0.0857171	0.0884552	0.0836613	0.116098	0.103091	0.102858	0.0950252	0.0937351	0.101711	0.10035	0.0923896	0.0935593	0.104678	0.142837	0.108255	0.105233	0.0972051	0.102943	0.120836	0.107629	0.106065	0.113842	0.108479	0.125783	0.116844	0.10582	0.100192	0.109341	0.121548	0.131535	0.113938	0.114074
411	0.145522	0.0777283	0.0667728	0.0706565	0.0973222	0.0873181	0.0837185	0.0786967	0.0759046	0.0820655	0.0901341	0.0866535	0.0809095	0.0790097	0.106164	0.0912814	0.0868012	0.0859509	0.0881248	0.0834928	0.115718	0.102594	0.102681	0.0945112	0.0935148	0.101022	0.0997181	0.0917493	0.0931565	0.103992	0.142028	0.107543	0.104858	0.0966758	0.102306	0.120381	0.107077	0.105417	0.113378	0.107992	0.12507	0.115754	0.105204	0.0994648	0.108687	0.120686	0.130696	0.113027	0.113141
410	0.145237	0.0774044	0.0667062	0.0704324	0.0965547	0.0868552	0.0829643	0.0781541	0.0754679	0.0820462	0.0897778	0.0866001	0.0802208	0.0788582	0.105761	0.0904211	0.085869	0.085213	0.0876454	0.0830549	0.114772	0.101644	0.101922	0.0936017	0.0929893	0.1002	0.0990945	0.0910263	0.0922478	0.103762	0.141002	0.10663	0.104143	0.0959334	0.101565	0.119639	0.105906	0.104492	0.112276	0.106919	0.123825	0.114459	0.10403	0.0986361	0.107633	0.119557	0.129392	0.112046	0.111972
409	0.145049	0.0770614	0.0666403	0.0701749	0.0962521	0.0866779	0.0828541	0.0778352	0.0751892	0.0818081	0.0890339	0.0861736	0.0797236	0.0782496	0.105519	0.0898074	0.0851843	0.0844968	0.0870418	0.0824406	0.114197	0.100599	0.100949	0.0931432	0.0922199	0.0991808	0.0979665	0.0904345	0.0912277	0.10316	0.140126	0.105848	0.102938	0.0950934	0.100672	0.118419	0.105041	0.103201	0.111559	0.106181	0.122358	0.113346	0.102931	0.0974819	0.106562	0.118199	0.12836	0.11078	0.110781
408	0.144988	0.0770261	0.0660781	0.0700509	0.0959623	0.0863491	0.0823992	0.0773425	0.0749248	0.081258	0.0885058	0.0856945	0.0794347	0.077647	0.105162	0.0889711	0.0850534	0.0840338	0.0867119	0.0821104	0.113523	0.100245	0.10058	0.092571	0.0916585	0.0986135	0.0974029	0.0896744	0.090397	0.102448	0.13925	0.105029	0.102002	0.0943558	0.099943	0.117195	0.104195	0.102481	0.110739	0.105502	0.121638	0.112314	0.101884	0.0968449	0.105444	0.117189	0.126997	0.109724	0.109514
407	0.144977	0.076766	0.0661929	0.0696441	0.0957704	0.0857817	0.0818987	0.0771457	0.0742104	0.0807367	0.0879372	0.0849753	0.0789146	0.0775161	0.104988	0.0883475	0.0840891	0.083589	0.0859879	0.0818457	0.113032	0.0995619	0.100009	0.0918742	0.0911696	0.0977992	0.0963218	0.0894407	0.089633	0.10201	0.138223	0.104156	0.10134	0.093587	0.0993332	0.116523	0.103124	0.101536	0.109924	0.104924	0.120514	0.111391	0.101278	0.0956133	0.104542	0.115978	0.125745	0.108846	0.108662
406	0.144664	0.0765909	0.0660622	0.0700564	0.0960798	0.08565	0.0813461	0.0767065	0.0746488	0.0809506	0.0874047	0.0845006	0.078374	0.0777287	0.105422	0.0875665	0.083859	0.0838203	0.086475	0.0818944	0.112456	0.0989057	0.0997019	0.0919854	0.0914854	0.0963673	0.0957907	0.0886518	0.0898795	0.102876	0.137114	0.10287	0.101495	0.0934431	0.100804	0.115372	0.10239	0.101397	0.109374	0.106038	0.119303	0.109836	0.100768	0.0953744	0.105424	0.11478	0.124278	0.108423	0.108024
405	0.144772	0.077235	0.067698	0.0709171	0.0973261	0.0852134	0.0817848	0.0782829	0.0756026	0.0822243	0.0879092	0.0849945	0.0802996	0.0783594	0.106788	0.0876416	0.0841732	0.0843391	0.0870806	0.0830458	0.112519	0.0992648	0.100885	0.0923211	0.0925092	0.0968778	0.0960481	0.0879068	0.0902358	0.102212	0.137181	0.103349	0.101922	0.0944293	0.10042	0.11544	0.102345	0.101463	0.110128	0.105226	0.119185	0.110877	0.101241	0.0959941	0.104779	0.114539	0.125662	0.10841	0.108848
404	0.145063	0.0768073	0.0658738	0.0692574	0.0955796	0.0854682	0.0813049	0.0765849	0.073992	0.080116	0.0869811	0.0841423	0.078463	0.0765833	0.104877	0.0867048	0.0831823	0.0823819	0.0853989	0.0812317	0.111615	0.0982297	0.0991718	0.0905124	0.0902544	0.0957454	0.0949534	0.0862079	0.0881987	0.100316	0.135758	0.102215	0.0996658	0.0922058	0.0981616	0.114327	0.101284	0.0991674	0.107692	0.102923	0.117714	0.108344	0.09853	0.0936255	0.102468	0.113065	0.122825	0.105875	0.106139
403	0.144633	0.0768714	0.0660349	0.0691866	0.0955203	0.0851408	0.0812047	0.0764201	0.0741088	0.0804488	0.0866711	0.0841499	0.0779764	0.0765843	0.104477	0.0866011	0.0832058	0.081782	0.0851867	0.0808406	0.11106	0.098157	0.0989228	0.0904087	0.0902131	0.0950655	0.0946329	0.0856582	0.0878605	0.10023	0.13523	0.10138	0.0991777	0.091776	0.0976499	0.113607	0.100581	0.0981189	0.107074	0.102565	0.116815	0.107138	0.0980505	0.0932255	0.101328	0.11215	0.121945	0.105027	0.104605
402	0.144897	0.0769729	0.0659531	0.0692908	0.0950832	0.0849859	0.0808264	0.0762292	0.0736333	0.0801938	0.0862905	0.0841277	0.0778546	0.0761503	0.104215	0.0859303	0.0827991	0.0817442	0.0847841	0.0805627	0.110538	0.0972491	0.0982604	0.0897148	0.0900001	0.094341	0.0942053	0.0855337	0.0872523	0.09975	0.133984	0.10049	0.0983109	0.0908573	0.0967071	0.112636	0.0997429	0.0973319	0.106518	0.101766	0.115649	0.106387	0.0972015	0.0923847	0.100504	0.111012	0.120861	0.103914	0.103608
401	0.144576	0.0769448	0.0660065	0.0688562	0.0949345	0.0849536	0.0806109	0.0760165	0.0735451	0.0800538	0.0858935	0.0836319	0.0777727	0.0760245	0.104072	0.0856511	0.0824742	0.0810494	0.0845192	0.079987	0.110035	0.0967743	0.0976649	0.089124	0.0892279	0.0935852	0.0935486	0.084641	0.0862425	0.0992923	0.133472	0.0999091	0.0975557	0.0903268	0.0967205	0.111772	0.0987492	0.0965502	0.105868	0.101062	0.114829	0.105216	0.0960394	0.0914291	0.0997005	0.10994	0.119761	0.102978	0.102817
400	0.144874	0.0766896	0.06587	0.0690086	0.09444	0.0847489	0.0803799	0.0756022	0.0733433	0.0795576	0.0853955	0.0832511	0.0769963	0.0756343	0.104006	0.084817	0.0820217	0.0806737	0.0840223	0.0795722	0.109829	0.0960726	0.0970205	0.0884761	0.0887805	0.093172	0.0927557	0.0843661	0.0858093	0.0988326	0.132608	0.0991334	0.0971675	0.0897236	0.0960562	0.110887	0.098031	0.0956545	0.104745	0.100335	0.113971	0.104323	0.0953181	0.090716	0.0989586	0.108868	0.118853	0.10214	0.10174
399	0.14492	0.0767587	0.0657725	0.0691456	0.0945235	0.0847106	0.0799552	0.0756439	0.0731289	0.0794551	0.0850506	0.0830497	0.0768956	0.075185	0.103822	0.0847095	0.0817811	0.0806183	0.0836901	0.0795815	0.109547	0.095693	0.0966511	0.0881255	0.0885964	0.0926928	0.0920888	0.0840322	0.0853008	0.0985293	0.131676	0.0986488	0.0965655	0.0892671	0.0954942	0.110267	0.0973663	0.0950796	0.104434	0.0997042	0.112979	0.103662	0.0945859	0.0902841	0.0981462	0.107886	0.117735	0.100882	0.100822
398	0.144758	0.0768617	0.0657053	0.0686572	0.0945966	0.0845038	0.0795687	0.0751316	0.0730208	0.0792821	0.0844769	0.0827663	0.0764331	0.074728	0.103683	0.0841787	0.0812274	0.0800762	0.0833794	0.0790349	0.108972	0.0951953	0.0960403	0.0872056	0.0881409	0.0919788	0.0916992	0.0833325	0.0846577	0.0977317	0.130867	0.0977276	0.0956167	0.0885135	0.0945684	0.109466	0.0964568	0.0939471	0.103475	0.0988233	0.111757	0.102734	0.0938461	0.0891816	0.0969285	0.106921	0.116403	0.0999408	0.0999385
397	0.144738	0.0766074	0.0655806	0.0689318	0.0944652	0.0842834	0.0791599	0.0750697	0.0730669	0.078909	0.0843178	0.0825839	0.0760145	0.074494	0.103219	0.0835607	0.0808592	0.0795491	0.0830175	0.078683	0.108277	0.0946769	0.0959246	0.0873646	0.0876137	0.0915483	0.0911889	0.0826574	0.0838754	0.0974738	0.130128	0.0970807	0.0949329	0.0877877	0.0942968	0.108463	0.0959838	0.0936757	0.10291	0.0984398	0.111011	0.101487	0.0932539	0.0886554	0.0960733	0.106188	0.115462	0.0988941	0.0989001
396	0.145335	0.0769017	0.065882	0.0689266	0.0944037	0.0841506	0.0796694	0.0748967	0.0729156	0.0793295	0.0842922	0.0827064	0.0761627	0.0744517	0.103415	0.0832489	0.0808581	0.0796124	0.083086	0.0789713	0.108242	0.094443	0.0957472	0.0872048	0.0877491	0.0911472	0.0908588	0.0824533	0.0839161	0.0972105	0.129744	0.0967475	0.0948433	0.0876147	0.0939533	0.108269	0.0954349	0.0929195	0.102427	0.0978345	0.110267	0.101114	0.0926874	0.0883872	0.0956242	0.105173	0.115173	0.0982841	0.0982372
395	0.145207	0.0772691	0.0659172	0.0688965	0.0945361	0.0841675	0.0794882	0.0750066	0.0732522	0.0793204	0.0839475	0.0828272	0.0762265	0.0743993	0.103244	0.0831539	0.0805956	0.0791144	0.083065	0.078577	0.108053	0.0941478	0.0952714	0.0867727	0.0873189	0.0907434	0.0905274	0.0824147	0.0834112	0.0970307	0.129128	0.0963747	0.0944125	0.0871917	0.0934881	0.107717	0.0948691	0.0923147	0.101733	0.0972944	0.109632	0.100371	0.0921201	0.0876751	0.0950291	0.104315	0.113889	0.0978956	0.0973955
394	0.14531	0.077495	0.0662159	0.0689338	0.0946699	0.0845095	0.0795698	0.0750261	0.0731209	0.0791952	0.0838995	0.0827643	0.0762993	0.0743737	0.103213	0.0827147	0.0804232	0.0790902	0.0827933	0.0783	0.107753	0.0940822	0.0949996	0.0867247	0.0870257	0.0902179	0.0901403	0.0818632	0.0831438	0.0969007	0.128382	0.0958608	0.0939127	0.0866304	0.0929103	0.107201	0.0945809	0.0917962	0.101184	0.0968817	0.10882	0.099902	0.0916868	0.0874874	0.0943588	0.103531	0.113053	0.0969342	0.0967962
393	0.145775	0.0775118	0.0664787	0.0690859	0.0944296	0.0844698	0.0794734	0.0747923	0.0733479	0.0792719	0.0838693	0.0826246	0.076046	0.0743235	0.102811	0.0828821	0.0806739	0.0790543	0.0828486	0.0784479	0.107884	0.0940388	0.0950769	0.0864748	0.087161	0.0900539	0.0901531	0.0816657	0.0829259	0.0965371	0.127919	0.095688	0.093421	0.0863742	0.0924913	0.106533	0.0940492	0.0913133	0.100909	0.0963344	0.108286	0.0988765	0.0911769	0.0868897	0.0935299	0.103091	0.112806	0.0963494	0.0961124
392	0.145829	0.0779385	0.066692	0.0697224	0.094834	0.0849485	0.0795415	0.0750748	0.0734463	0.0797122	0.0838098	0.0827348	0.0765547	0.0743882	0.103176	0.0827718	0.0810335	0.079202	0.0829254	0.0784295	0.107821	0.0939069	0.0949559	0.086288	0.0870006	0.0900845	0.0901185	0.0817893	0.0828986	0.0961516	0.127583	0.0954734	0.0935949	0.0862847	0.0928916	0.106326	0.0938259	0.0907657	0.100888	0.0961887	0.107744	0.0986588	0.0906085	0.086784	0.0930179	0.102551	0.112244	0.0957313	0.0956898
391	0.146788	0.0786417	0.0672565	0.0701797	0.0951457	0.0851357	0.0798377	0.0755885	0.0741948	0.0798858	0.0839723	0.0830387	0.0762663	0.074629	0.103971	0.0826052	0.0808606	0.0794282	0.082947	0.0782295	0.108154	0.0940902	0.0949898	0.0863453	0.0869099	0.0897281	0.0902319	0.0815388	0.0829976	0.0960825	0.127518	0.0954209	0.0934204	0.0866487	0.0924174	0.10617	0.0937546	0.0910405	0.100534	0.0959146	0.107628	0.0981019	0.090649	0.0867493	0.0928487	0.10219	0.11158	0.0953564	0.0952379
390	0.147019	0.0790651	0.0678761	0.0704334	0.0957661	0.0857172	0.080093	0.0757512	0.0746437	0.080668	0.0842733	0.0837288	0.07685	0.0750071	0.103836	0.0830646	0.0810803	0.0793339	0.0835179	0.0789125	0.108209	0.0940579	0.0951562	0.0866862	0.0874477	0.089913	0.0901038	0.0816027	0.0827317	0.0959632	0.127259	0.0952943	0.093376	0.0863724	0.0926252	0.105893	0.0933969	0.0902784	0.100523	0.096125	0.107429	0.0978281	0.0902488	0.0870211	0.0927193	0.101845	0.111531	0.095338	0.0950848
389	0.147359	0.0794945	0.0679525	0.0708584	0.0955609	0.0857649	0.0802193	0.0761243	0.0744528	0.0804175	0.0840763	0.0835571	0.0767763	0.0749647	0.103266	0.0827469	0.0811257	0.0794264	0.0832492	0.0781724	0.108291	0.0939398	0.0950383	0.0864995	0.0868572	0.0899977	0.090058	0.0816922	0.0827008	0.0963726	0.126956	0.0949721	0.0931966	0.0863379	0.0921658	0.105507	0.0932389	0.0903464	0.0998229	0.0952488	0.106988	0.0975936	0.0900467	0.0862498	0.0918684	0.101443	0.110729	0.0946286	0.0946163
388	0.147914	0.0802068	0.0686593	0.0712141	0.095959	0.0865144	0.0806703	0.0765214	0.0749702	0.0806722	0.0844898	0.0840077	0.0771329	0.0754728	0.103471	0.0832958	0.0814361	0.0797451	0.0837328	0.07816	0.108542	0.0942372	0.0952132	0.0865764	0.0873558	0.0901392	0.090569	0.0820194	0.0827867	0.096724	0.126867	0.0949737	0.0931612	0.0864473	0.0918536	0.105474	0.0931399	0.0901583	0.0998985	0.0951785	0.106723	0.0978705	0.0899084	0.0865799	0.0916172	0.101357	0.110582	0.0943166	0.0941211
387	0.148551	0.0807919	0.0690253	0.0715245	0.0962845	0.0872612	0.0809515	0.0766381	0.0755333	0.0811858	0.0847906	0.0844636	0.0773182	0.075694	0.103762	0.0834042	0.0820066	0.0799744	0.0845417	0.078415	0.109104	0.094584	0.095594	0.0873075	0.0870868	0.090138	0.0907982	0.0820564	0.0829847	0.0964783	0.127009	0.0952494	0.0930423	0.0864435	0.0921209	0.1056	0.0933888	0.089928	0.0998916	0.0952918	0.106567	0.0974447	0.0897687	0.0865569	0.0912278	0.100918	0.110157	0.0943142	0.0941425
386	0.149243	0.0813604	0.0698462	0.0724939	0.0969777	0.0874401	0.0815383	0.0770601	0.0759968	0.0816392	0.0852289	0.0849822	0.0774525	0.0761969	0.103831	0.0838611	0.0823821	0.0801741	0.0848697	0.0784683	0.109368	0.0949337	0.0957301	0.0870228	0.0870976	0.0905891	0.0907476	0.0822644	0.0831169	0.0962735	0.126997	0.0951293	0.0931206	0.0863643	0.0920854	0.105373	0.0934129	0.0899297	0.100172	0.0944675	0.106522	0.0972663	0.0899185	0.0867499	0.090935	0.100618	0.110122	0.0937375	0.0941067
385	0.149726	0.0820708	0.0700422	0.072742	0.0974156	0.0879845	0.0817404	0.077392	0.0762991	0.0819022	0.085529	0.0853816	0.0779776	0.0763402	0.104023	0.0838798	0.0828166	0.0802768	0.0850632	0.0788655	0.109508	0.0948127	0.0961027	0.0872602	0.0872372	0.090294	0.0909471	0.0825785	0.0835264	0.0963933	0.126985	0.0951664	0.0933835	0.0867187	0.0915851	0.105588	0.0933826	0.0897549	0.0999415	0.0946029	0.106457	0.0971723	0.0898418	0.0868172	0.0904741	0.100539	0.109761	0.0937727	0.0936884
384	0.150366	0.0826059	0.0710724	0.0733704	0.0978448	0.0885271	0.0822482	0.07778	0.0772817	0.0825404	0.0860003	0.0857306	0.0786087	0.0769951	0.104284	0.0844256	0.0833844	0.0812549	0.0853268	0.0788289	0.110044	0.095616	0.0967282	0.0881308	0.0877205	0.0908267	0.0914595	0.082407	0.0837188	0.0968944	0.127447	0.0959498	0.0937194	0.0870556	0.0919499	0.105929	0.0934656	0.0900262	0.100394	0.0946967	0.106334	0.0973792	0.0903292	0.0872419	0.0904526	0.100619	0.10993	0.0939005	0.0938721
383	0.150929	0.0835257	0.0717115	0.0741893	0.0984893	0.0892957	0.0827647	0.0785025	0.0780253	0.0832653	0.0863996	0.0863902	0.0791736	0.0772167	0.104694	0.0847561	0.0836527	0.081102	0.0858856	0.0792081	0.110661	0.0959158	0.0970991	0.0881533	0.0876766	0.0912845	0.0921042	0.0826534	0.0840494	0.0965431	0.127219	0.0959255	0.0939086	0.0870772	0.0917763	0.106199	0.0936913	0.0902574	0.100404	0.0947699	0.106218	0.0971005	0.090144	0.0873267	0.0902331	0.100395	0.109863	0.0939291	0.0938133
382	0.151432	0.0840479	0.0716692	0.0740489	0.0985498	0.0893154	0.0830158	0.0784728	0.0781508	0.0835057	0.0866822	0.0865263	0.0788949	0.0773232	0.104662	0.0849575	0.0836787	0.0816024	0.0859901	0.0791939	0.110522	0.0962297	0.0967517	0.0882187	0.0875437	0.0913687	0.0919081	0.0829365	0.0838565	0.0962903	0.127249	0.0956358	0.0939887	0.0871277	0.0916313	0.105939	0.0936545	0.0898764	0.10003	0.0940915	0.106193	0.0965936	0.0898463	0.087177	0.0898915	0.100189	0.109287	0.0936121	0.0935833
381	0.152005	0.0843845	0.0725307	0.0747033	0.0993492	0.0898297	0.0830173	0.0793144	0.0788002	0.0838483	0.0871579	0.0873988	0.0797464	0.0782281	0.104774	0.0854069	0.0843627	0.082019	0.0861524	0.0793076	0.111104	0.0964356	0.0970097	0.0884959	0.087792	0.0915193	0.0920106	0.0830284	0.0842436	0.0970343	0.127161	0.0958757	0.09387	0.0873898	0.0919372	0.106168	0.0938108	0.0900533	0.100662	0.0943696	0.106256	0.0969792	0.0901343	0.0871193	0.0900541	0.100109	0.10937	0.0933628	0.0933338
380	0.153147	0.0849666	0.0732775	0.0757903	0.0994566	0.0904493	0.083744	0.0794794	0.0790559	0.0844298	0.0874393	0.0877708	0.0799324	0.0783996	0.104966	0.0859135	0.0846603	0.0822049	0.086938	0.0793342	0.11135	0.0966632	0.0973218	0.0888516	0.0881654	0.0919256	0.0923818	0.0832929	0.084372	0.0973406	0.127763	0.096193	0.0940405	0.0876262	0.0919963	0.106207	0.0938382	0.0900921	0.100353	0.0942605	0.106239	0.0967352	0.0898397	0.0872616	0.0896251	0.100161	0.109346	0.0931789	0.0935102
379	0.153767	0.08543	0.0734873	0.0758241	0.100277	0.0911	0.0839561	0.079875	0.0802765	0.0854698	0.0878615	0.0878988	0.0801632	0.0786924	0.105475	0.085708	0.0851252	0.0821388	0.0875034	0.0801952	0.111952	0.0968863	0.0980751	0.0894525	0.0886022	0.0919296	0.0925963	0.0829635	0.0850504	0.0969837	0.127672	0.0964605	0.0941243	0.0880294	0.0926179	0.105725	0.093759	0.0898203	0.100784	0.0944758	0.106311	0.0965891	0.0910376	0.0878284	0.0900486	0.100066	0.109011	0.0936503	0.0935702
378	0.153143	0.085525	0.0732796	0.0753512	0.099527	0.0910753	0.0839504	0.0792554	0.079485	0.0844293	0.0876543	0.0876632	0.0801636	0.0785722	0.104902	0.0854111	0.0846872	0.0818612	0.086756	0.0797037	0.111837	0.0967998	0.0972101	0.0884456	0.0880606	0.0916205	0.0921904	0.083015	0.0839511	0.097391	0.127092	0.0959527	0.0937332	0.0873487	0.0917502	0.105648	0.0935232	0.0892035	0.0999041	0.0939504	0.10553	0.096353	0.0898933	0.0868122	0.0894416	0.0994874	0.108495	0.092486	0.0927017
377	0.153225	0.0851162	0.0732347	0.0752166	0.0994493	0.0906508	0.0836534	0.0793705	0.0794606	0.0844596	0.0874411	0.0870895	0.0796251	0.0781693	0.105025	0.0854329	0.0845517	0.0815867	0.0863862	0.0794921	0.111666	0.0964642	0.0967843	0.0882471	0.0878462	0.091732	0.0918402	0.0829523	0.0833264	0.0968604	0.127282	0.0953883	0.0932895	0.0869841	0.0914991	0.105143	0.0930088	0.0888822	0.0995509	0.0932684	0.10479	0.0959393	0.089499	0.0869095	0.0890931	0.0986261	0.108206	0.0922585	0.092018
376	0.153308	0.0852008	0.072909	0.0748088	0.0993918	0.0908595	0.0833149	0.0786125	0.0788418	0.0841882	0.0872108	0.087071	0.0790645	0.0777132	0.105025	0.084954	0.0841115	0.0808795	0.0860836	0.0789122	0.111251	0.0959918	0.0964006	0.0877497	0.0877955	0.091072	0.0914664	0.0820801	0.0827689	0.0964832	0.126741	0.0946616	0.0930504	0.0861455	0.0907511	0.104457	0.0924847	0.0882855	0.0987806	0.0930944	0.10417	0.0952222	0.0883776	0.0858434	0.0883304	0.0980171	0.107257	0.0914913	0.0913836
375	0.153546	0.085347	0.0729121	0.0751023	0.0991838	0.091312	0.0827555	0.0785881	0.0788594	0.083908	0.0874866	0.0870531	0.0793445	0.0777566	0.104746	0.0850819	0.0840269	0.081161	0.0859919	0.0789862	0.111324	0.0960102	0.0963399	0.0877349	0.0878552	0.0912171	0.0913574	0.081915	0.0826801	0.0964446	0.1269	0.0947821	0.0925315	0.0860338	0.0911978	0.104227	0.0921701	0.0878856	0.0986931	0.0931698	0.103827	0.0948249	0.0881632	0.086043	0.0881076	0.097436	0.106747	0.0911806	0.0910139
374	0.153487	0.085279	0.0724448	0.0746649	0.0991751	0.0910871	0.0827563	0.0785304	0.0787674	0.0834179	0.0872737	0.0867098	0.0785489	0.0770661	0.104679	0.085474	0.0838361	0.080892	0.0859103	0.0793372	0.111374	0.0955153	0.0963068	0.0875865	0.0875135	0.0909577	0.0909239	0.081407	0.0821075	0.0962704	0.126751	0.094024	0.092174	0.0861001	0.0904162	0.103524	0.0913629	0.0875295	0.0982906	0.0928216	0.102856	0.0942635	0.0877092	0.0855841	0.0877355	0.0970298	0.106324	0.0903964	0.0905756
373	0.154255	0.0853415	0.0732361	0.0751935	0.0994477	0.0914658	0.0831422	0.0790237	0.0794068	0.0840763	0.0875381	0.0868883	0.0794058	0.0774548	0.105408	0.0854279	0.0842997	0.0810328	0.0863136	0.0791581	0.111986	0.095923	0.0963954	0.0877852	0.0879998	0.0913066	0.0909668	0.0815867	0.0828901	0.0961944	0.126415	0.0942998	0.0923194	0.0859597	0.0913529	0.104145	0.091664	0.0873539	0.098475	0.0926596	0.103063	0.0941808	0.0880834	0.085576	0.0880466	0.0966884	0.106312	0.0907635	0.0906313
372	0.153574	0.0849334	0.0724674	0.0745158	0.0987249	0.0913868	0.082569	0.0781272	0.078973	0.0833347	0.0870568	0.0865875	0.0785109	0.0772529	0.104531	0.0848564	0.0835948	0.0804105	0.0854867	0.0786277	0.11159	0.0953075	0.0957102	0.0871799	0.0874877	0.0906811	0.0904335	0.0811528	0.0815632	0.0963053	0.126304	0.0938651	0.091442	0.0845859	0.0907246	0.103029	0.0908052	0.0867954	0.0975982	0.0919991	0.102638	0.0931731	0.0870591	0.0846621	0.0870973	0.0960351	0.105345	0.0896407	0.0896376
371	0.154509	0.0857742	0.0731333	0.0755074	0.0993312	0.0924273	0.0832466	0.0784663	0.0792958	0.0836169	0.0877654	0.0873666	0.0790022	0.0773977	0.105134	0.0853468	0.0841528	0.0807345	0.0854727	0.079085	0.112067	0.0958069	0.0961167	0.0875233	0.0876683	0.0913921	0.090867	0.0804381	0.082204	0.0958839	0.126795	0.0938114	0.0917098	0.0855816	0.091385	0.103352	0.0914524	0.0867979	0.0977042	0.0921177	0.102721	0.0925438	0.0871879	0.0852138	0.0875132	0.0962575	0.105418	0.0899571	0.0898993
370	0.155299	0.0860463	0.0736483	0.0755581	0.0997439	0.0925841	0.0834997	0.0793166	0.0797284	0.0842611	0.0887262	0.0874115	0.0796617	0.0778734	0.105461	0.0863999	0.0842943	0.0814689	0.0856548	0.0794271	0.112907	0.0963121	0.0965303	0.0878441	0.0879024	0.092174	0.0914651	0.0807011	0.0823858	0.095663	0.127468	0.094231	0.0923141	0.0854891	0.0915043	0.103907	0.0921194	0.0870355	0.0981657	0.0925092	0.10304	0.0927577	0.08764	0.0857221	0.087681	0.0967528	0.105665	0.0900841	0.0900739
369	0.155779	0.0862138	0.0735587	0.0754241	0.0999505	0.0935097	0.0836797	0.0795132	0.0801676	0.0843965	0.0889626	0.0879734	0.0794044	0.0780246	0.105483	0.0867767	0.0846361	0.0816129	0.0859155	0.0796821	0.112818	0.096153	0.0960499	0.0877366	0.0880262	0.0920763	0.0916603	0.0811363	0.0821647	0.0956183	0.127206	0.094545	0.0922935	0.0853823	0.0911927	0.103755	0.0920284	0.0871977	0.0982133	0.0923208	0.103482	0.0932636	0.0874568	0.0855734	0.0879234	0.096669	0.105648	0.0903428	0.0899971
368	0.156147	0.0867175	0.0742059	0.0757749	0.100423	0.0940549	0.0840571	0.0799155	0.0805815	0.0846315	0.0893568	0.0881093	0.0801074	0.078335	0.106232	0.0871433	0.0848039	0.0813744	0.0867441	0.079666	0.113623	0.0962065	0.096746	0.0880369	0.0884918	0.0922942	0.0916459	0.081753	0.0826923	0.0970403	0.127951	0.0944519	0.0922086	0.0857215	0.0910175	0.103945	0.0919321	0.0867909	0.0980705	0.0923352	0.102812	0.0935773	0.087769	0.0855519	0.0871451	0.0964018	0.105665	0.0899227	0.0900044
367	0.157514	0.0874149	0.0747708	0.0768691	0.100871	0.0947129	0.0844208	0.080578	0.0808527	0.0849709	0.0901035	0.0886967	0.0806562	0.0789814	0.106336	0.0875098	0.0855493	0.0819808	0.0873628	0.079734	0.114408	0.0969661	0.0976721	0.0887106	0.0891516	0.0933832	0.0923392	0.0820574	0.083765	0.0973097	0.128165	0.0954942	0.0931291	0.0861795	0.0923416	0.104332	0.092865	0.0876119	0.0988219	0.0927175	0.103844	0.0946947	0.0882097	0.0862445	0.0881264	0.0973582	0.106562	0.0908027	0.0905331
366	0.158379	0.0878812	0.0753489	0.0772563	0.101841	0.0958948	0.0849399	0.0806535	0.0811052	0.0858054	0.0910774	0.0887584	0.0811428	0.0789926	0.106477	0.088315	0.0859607	0.0825273	0.0875756	0.0801653	0.116019	0.0980032	0.0980351	0.089132	0.0895483	0.0942629	0.0930179	0.082573	0.0830184	0.0975838	0.129223	0.0955087	0.0939327	0.0866873	0.092775	0.105227	0.0930056	0.0875793	0.0993579	0.0931782	0.104245	0.0947543	0.0885551	0.0869712	0.0884554	0.0970657	0.106626	0.0906163	0.091284
365	0.159167	0.0889689	0.0758427	0.0778175	0.101993	0.096641	0.0857392	0.0810475	0.0818363	0.0867285	0.091749	0.0897586	0.0818063	0.0799438	0.107458	0.0897526	0.0868536	0.083085	0.0879611	0.0806285	0.116521	0.0981148	0.0991305	0.0898295	0.0901297	0.0951281	0.0938895	0.0834496	0.0841626	0.0984502	0.13074	0.0960879	0.0942937	0.0874594	0.0929215	0.105761	0.0938844	0.0885589	0.0999952	0.0936483	0.104929	0.0957845	0.089182	0.087203	0.0890395	0.0984107	0.107723	0.0915164	0.0921399
364	0.160627	0.0899291	0.0768725	0.0792528	0.103526	0.0975651	0.0865281	0.0822092	0.0832786	0.0874436	0.0929818	0.0904925	0.0823091	0.0809651	0.108049	0.0908575	0.087444	0.0843754	0.0888849	0.0814093	0.117702	0.0997387	0.0996866	0.0908163	0.0907027	0.0965773	0.0946614	0.0843098	0.085687	0.0995579	0.131514	0.0974485	0.0952728	0.0882329	0.0937714	0.106845	0.094965	0.0898176	0.101007	0.0946753	0.105775	0.0964013	0.0902926	0.0887479	0.0896351	0.0995124	0.108639	0.0926558	0.0929777
363	0.161828	0.0904169	0.077727	0.0796341	0.103604	0.0986758	0.0870806	0.0831302	0.0839905	0.0884477	0.0937848	0.0916973	0.0835242	0.0816532	0.108822	0.0915803	0.088708	0.0849775	0.0899415	0.0821921	0.11877	0.100107	0.100424	0.0913955	0.0907936	0.0975021	0.0949371	0.0851659	0.0862148	0.0993831	0.132355	0.0981162	0.0952844	0.0889071	0.0942325	0.107644	0.0954198	0.0899935	0.10143	0.0947404	0.107011	0.0972844	0.0911355	0.0898505	0.0905304	0.100059	0.109297	0.0934002	0.0939326
362	0.162528	0.091815	0.0783472	0.0801312	0.104529	0.100121	0.0882455	0.0838793	0.0851578	0.0895406	0.0954159	0.0919755	0.0841395	0.0826191	0.109155	0.0927388	0.0892431	0.0856335	0.0902009	0.0825966	0.120528	0.101338	0.101322	0.092974	0.0917367	0.0988737	0.0964986	0.086066	0.0874738	0.100295	0.134123	0.0998976	0.0972322	0.08968	0.0948143	0.108953	0.0968052	0.0914377	0.102752	0.0958797	0.10806	0.0987198	0.0922213	0.0908545	0.0906889	0.101553	0.110622	0.0946806	0.0953292
361	0.16452	0.0928784	0.0799438	0.0816264	0.106787	0.101519	0.0897403	0.0855632	0.086212	0.0904157	0.0970363	0.0934887	0.0852241	0.0836599	0.109667	0.0948626	0.0909334	0.0875677	0.0921237	0.083597	0.122133	0.103308	0.103208	0.0937363	0.092649	0.100524	0.0983766	0.0877072	0.088599	0.101494	0.136246	0.101241	0.098931	0.0919013	0.0954743	0.110243	0.0981201	0.0930082	0.104447	0.0970913	0.1099	0.100311	0.0942679	0.0924069	0.0918549	0.10279	0.112507	0.0955193	0.0969289
360	0.166687	0.0941543	0.0803577	0.0828366	0.107311	0.10297	0.0909882	0.0858255	0.0880767	0.0913152	0.0986012	0.0948569	0.0862503	0.0848718	0.110236	0.0956439	0.0917575	0.0883918	0.0934761	0.0847052	0.123409	0.103961	0.104492	0.0950504	0.0934833	0.102327	0.0994644	0.0894457	0.0898087	0.102323	0.13683	0.102163	0.100085	0.0931452	0.0965081	0.11177	0.0999042	0.0939663	0.105748	0.098001	0.111161	0.101445	0.0952341	0.0928194	0.0928201	0.104036	0.113368	0.0973419	0.0978646
359	0.167891	0.0952372	0.0810822	0.0835399	0.108305	0.104691	0.0923118	0.0870088	0.0879947	0.0925077	0.100561	0.0961505	0.0873222	0.0850364	0.110906	0.0986025	0.0930414	0.0889234	0.0944418	0.0848331	0.126095	0.104996	0.105926	0.0962136	0.0936471	0.103986	0.10138	0.089806	0.0904169	0.102121	0.139317	0.103184	0.100637	0.0943627	0.0970709	0.113918	0.102032	0.0954369	0.10652	0.0980827	0.113435	0.103171	0.0964697	0.0941941	0.0936511	0.105741	0.114617	0.0985322	0.099195
358	0.170061	0.0965407	0.0828315	0.0855204	0.110085	0.105829	0.0934536	0.0889105	0.090363	0.0941425	0.102582	0.0976226	0.0897158	0.0877607	0.11297	0.0995013	0.0950828	0.0914986	0.0965209	0.0868849	0.127703	0.108022	0.106997	0.0994291	0.0955855	0.106403	0.102452	0.0917496	0.0932393	0.10478	0.141506	0.105385	0.102686	0.0959028	0.0990121	0.115824	0.103035	0.0971313	0.10872	0.100083	0.114459	0.104745	0.0988928	0.0964116	0.0955661	0.107303	0.117156	0.101001	0.10158
357	0.172149	0.0988583	0.0854762	0.0877386	0.112441	0.108064	0.0955892	0.0909675	0.0923183	0.0976268	0.103987	0.0996821	0.0922358	0.0902408	0.114172	0.102039	0.0974287	0.0936093	0.0983028	0.0875746	0.129979	0.109798	0.109831	0.100604	0.0975156	0.108846	0.104657	0.0931401	0.0955917	0.106179	0.143931	0.107838	0.105913	0.0990866	0.101041	0.11748	0.10464	0.0999293	0.110203	0.101654	0.116636	0.10744	0.101364	0.0988063	0.0971363	0.109572	0.120184	0.102962	0.103743
356	0.173874	0.100167	0.0872059	0.0887705	0.113842	0.110127	0.0975892	0.0931378	0.0939946	0.0982196	0.105992	0.101122	0.0930072	0.0907666	0.114962	0.103611	0.0989569	0.0950072	0.0998568	0.0890628	0.132659	0.11124	0.111292	0.102197	0.0980426	0.110764	0.106839	0.0947945	0.0962559	0.107794	0.145674	0.10953	0.107102	0.100207	0.101314	0.119564	0.106993	0.101194	0.112694	0.102911	0.118054	0.108354	0.101889	0.100537	0.0981495	0.111601	0.120767	0.104495	0.105897
355	0.176554	0.101303	0.0885719	0.0901156	0.115033	0.112363	0.0985065	0.094254	0.0946769	0.0998491	0.108404	0.1022	0.0945861	0.0922043	0.11581	0.106738	0.100773	0.0971836	0.101669	0.0894511	0.134526	0.113801	0.112586	0.103588	0.0993579	0.112417	0.107668	0.0965553	0.098006	0.10848	0.147557	0.111303	0.109114	0.102369	0.102932	0.121723	0.109151	0.103227	0.1152	0.103806	0.12129	0.110862	0.104057	0.102536	0.100227	0.113433	0.123317	0.106997	0.107526
354	0.177834	0.103571	0.0895547	0.0914504	0.117221	0.113921	0.100425	0.0957649	0.0967532	0.101057	0.109839	0.104177	0.0958001	0.0940885	0.116859	0.108423	0.102182	0.0979106	0.10265	0.0914102	0.136869	0.115504	0.114066	0.106419	0.100365	0.115065	0.110638	0.0983109	0.0998616	0.109421	0.148933	0.11292	0.110379	0.103194	0.104202	0.123577	0.110634	0.104499	0.117221	0.104886	0.122372	0.113799	0.106272	0.104383	0.100334	0.116575	0.125102	0.108664	0.108939
353	0.180695	0.105051	0.0922301	0.0928224	0.119385	0.116361	0.102368	0.0969548	0.0980717	0.103243	0.112686	0.106206	0.0981832	0.0962733	0.117769	0.110402	0.10382	0.0999286	0.104606	0.09217	0.138822	0.117469	0.116533	0.107911	0.101372	0.116784	0.112533	0.101107	0.101551	0.111384	0.152031	0.114241	0.112544	0.104818	0.105194	0.125097	0.112475	0.106551	0.118075	0.106493	0.124289	0.115264	0.107885	0.106841	0.102102	0.117294	0.127265	0.11043	0.110945
352	0.183845	0.107614	0.093939	0.095893	0.121674	0.119033	0.104939	0.100075	0.101688	0.106122	0.115816	0.108975	0.101191	0.0984052	0.120606	0.113649	0.106312	0.103344	0.108207	0.0938417	0.14171	0.120396	0.118393	0.110612	0.103415	0.120262	0.115076	0.10386	0.105356	0.113276	0.154584	0.117879	0.115709	0.108342	0.106954	0.128871	0.115512	0.110306	0.121192	0.109	0.127251	0.117183	0.110677	0.108401	0.104516	0.120374	0.13174	0.113743	0.113941
351	0.187562	0.109557	0.0964532	0.0981748	0.124363	0.121277	0.107035	0.103138	0.103942	0.108551	0.117632	0.110726	0.102829	0.101173	0.121793	0.115998	0.108565	0.106054	0.109699	0.0948853	0.145703	0.122544	0.121684	0.114121	0.105474	0.123117	0.117504	0.105478	0.107165	0.115113	0.157269	0.119432	0.118356	0.110979	0.109209	0.129753	0.117816	0.111859	0.123197	0.110898	0.129599	0.120353	0.11277	0.11125	0.104521	0.123086	0.133201	0.115173	0.116528
350	0.189656	0.112534	0.0991413	0.100194	0.125642	0.124583	0.109229	0.10532	0.106311	0.110519	0.122369	0.114499	0.10529	0.102931	0.123157	0.119971	0.111942	0.10912	0.113783	0.0971843	0.148389	0.125877	0.12488	0.11594	0.107409	0.126372	0.120847	0.107537	0.110263	0.115674	0.160373	0.122703	0.120248	0.113922	0.11035	0.133593	0.120745	0.114337	0.126153	0.112316	0.131911	0.123146	0.11597	0.114279	0.106591	0.126391	0.135941	0.117651	0.120244
[truncated: 16 more columns]

## Sheet: Sup. Table 2
Supplementary Table 2. Raw data measured in Experiment 1 (Technique 2)
Absorbance spectra of biopolymer film stained using Technique 2 (eosin only) for durations between 15 seconds to 6 minutes, with five samples stained at each stain duration. The spectra were measured between 350 - 800 nanometres (nm) wavelength. Stain duration is displayed as minutes:seconds (m:s).
	Stain duration (minutes:seconds)
	00:15:00					00:30:00					00:45:00					01:00:00					01:15:00					01:30:00					01:45:00					02:00:00					02:30:00					03:00:00
Wavelength (nm)	Sample 1	Sample 2	Sample 3	Sample 4	Sample 5	Sample 1	Sample 2	Sample 3	Sample 4	Sample 5	Sample 1	Sample 2	Sample 3	Sample 4	Sample 5	Sample 1	Sample 2	Sample 3	Sample 4	Sample 5	Sample 1	Sample 2	Sample 3	Sample 4	Sample 5	Sample 1	Sample 2	Sample 3	Sample 4	Sample 5	Sample 1	Sample 2	Sample 3	Sample 4	Sample 5	Sample 1	Sample 2	Sample 3	Sample 4	Sample 5	Sample 1	Sample 2	Sample 3	Sample 4	Sample 5	Sample 1	Sample 2	Sample 3	Sample 4
800	0.0584239	0.0553991	0.0349152	0.060012	0.0603439	0.0139169	0.0568209	0.0259065	0.0279438	0.0150355	0.0408171	0.0342668	0.0380762	0.0598196	0.0159631	0.0197879	0.00307251	0.0510007	0.0131213	0.0142046	0.0540126	0.0468955	0.0387597	0.0276465	0.026627	0.057212	0.0187729	-0.00135916	0.0148918	0.065509	0.0565151	0.0579993	0.0347855	0.0370963	0.0483852	-0.0002712	0.0540458	-0.000839653	0.00527383	0.0382294	0.00147165	0.00667902	0.0469957	0.0448923	0.00739133	0.0212838	-0.00197949	0.0471982	0.00686706
799	0.0587422	0.0559157	0.0354213	0.0607219	0.0604726	0.0141415	0.0572011	0.0264249	0.0284334	0.0154211	0.0409358	0.0348037	0.0388031	0.0602236	0.0162807	0.0201921	0.00353515	0.0514653	0.0134902	0.0145656	0.0542951	0.0474	0.0389994	0.0278906	0.0270637	0.0578983	0.0189176	-0.000679493	0.0154651	0.0658666	0.0566289	0.058314	0.0349106	0.037406	0.0484321	-0.000261628	0.0542375	-0.000533855	0.00547311	0.038542	0.00171946	0.00700902	0.0472797	0.0452211	0.00768422	0.0217552	-0.00149828	0.0474577	0.0071416
798	0.0590181	0.0559233	0.0352083	0.0603653	0.0604576	0.014193	0.0567389	0.0265305	0.0283163	0.0150749	0.0407861	0.0347854	0.0385167	0.0599093	0.0163255	0.0199811	0.00355851	0.0517686	0.0133278	0.0145265	0.0539685	0.0470358	0.03884	0.0278147	0.0269616	0.0577686	0.0192014	-0.000925679	0.0154903	0.065533	0.0566841	0.0582562	0.0349353	0.0372564	0.0482855	-0.000386513	0.0540571	-0.000381133	0.00553514	0.0385459	0.00173211	0.00703499	0.0469033	0.0449568	0.0075501	0.0215212	-0.00189769	0.0474991	0.00678757
797	0.0589143	0.0558118	0.0352847	0.0603146	0.0605162	0.0141626	0.0568868	0.0262729	0.0282932	0.0150803	0.0410624	0.0346793	0.0383461	0.0601602	0.0162038	0.0201056	0.00373388	0.0514947	0.0134845	0.0142882	0.0541205	0.0470879	0.0390196	0.0276595	0.0267902	0.0574705	0.0188986	-0.000674168	0.0150888	0.065837	0.0565557	0.0584457	0.0348069	0.0372747	0.0481524	-0.000221993	0.0544022	-0.000601691	0.00553215	0.0383283	0.00170433	0.00677172	0.0472968	0.0448185	0.00743725	0.0213312	-0.00205452	0.0477344	0.00683929
796	0.0587949	0.0555873	0.0353746	0.060522	0.0603234	0.0139171	0.057227	0.0264444	0.0279049	0.0151644	0.0408301	0.0344467	0.0384986	0.0600352	0.015961	0.0202663	0.00332118	0.0515765	0.0134103	0.014302	0.0540841	0.0471732	0.039222	0.0273382	0.0267922	0.0574788	0.0189587	-0.00081361	0.0151878	0.0658044	0.0564802	0.0584809	0.0350196	0.0372089	0.0484506	-4.36933e-05	0.0544946	-0.000815522	0.00564351	0.0381755	0.00169807	0.0071285	0.0471589	0.0449525	0.00731729	0.0218781	-0.00170507	0.0475934	0.00666714
795	0.0584421	0.0554694	0.0349067	0.0597584	0.0599526	0.0135926	0.0566502	0.0261866	0.0275596	0.0148314	0.0406507	0.0342247	0.0378682	0.0596451	0.0155938	0.0198058	0.00309321	0.0510207	0.0127776	0.013776	0.0538072	0.0468173	0.0386561	0.0271092	0.0262744	0.0574309	0.0188961	-0.0013316	0.0146495	0.0652532	0.0561293	0.0582798	0.0345429	0.0367889	0.0480027	-0.00043596	0.0542686	-0.000940712	0.00517456	0.0379694	0.00150905	0.00679893	0.0465445	0.044395	0.00696748	0.0210859	-0.0022732	0.0471261	0.00642109
794	0.0586827	0.0553216	0.0350407	0.0600313	0.0601777	0.0139807	0.0567198	0.0263188	0.0276983	0.0148707	0.0407518	0.0345169	0.0383119	0.0598164	0.0157346	0.020179	0.00326622	0.0514379	0.0130317	0.0138124	0.0540039	0.0471232	0.0389017	0.0269758	0.0265826	0.0570681	0.0190048	-0.00107175	0.0150709	0.0654267	0.0561974	0.0583518	0.0350323	0.0369981	0.0481478	-0.000170245	0.0542124	-0.000692518	0.00523979	0.0381404	0.00145183	0.0070323	0.047062	0.044426	0.00715273	0.0215972	-0.00208724	0.0474578	0.00627772
793	0.0583174	0.0553977	0.0349479	0.0598217	0.0599209	0.0137573	0.0571345	0.0261074	0.027521	0.0144907	0.0405611	0.0340385	0.0380977	0.0593154	0.0153959	0.020076	0.00294371	0.0512309	0.0125668	0.013718	0.0537858	0.0468336	0.0384092	0.0267303	0.0262469	0.0571144	0.0185818	-0.00135576	0.014706	0.0650849	0.0560546	0.0579659	0.0345953	0.0366993	0.0477897	-0.000562086	0.0540764	-0.000933118	0.00513773	0.0378755	0.00135398	0.0069889	0.0469144	0.0442818	0.00689815	0.0212846	-0.00236579	0.0468622	0.00604491
792	0.0584725	0.0554725	0.035147	0.059749	0.059986	0.0138438	0.0565027	0.0261197	0.0273783	0.0148483	0.040745	0.033941	0.0378688	0.0592151	0.0154853	0.0204617	0.00305431	0.0511468	0.012416	0.0135806	0.0535322	0.0470518	0.0385497	0.0268352	0.0261639	0.0572052	0.0187036	-0.00136025	0.0144883	0.0651377	0.0563627	0.0580264	0.0342994	0.0367626	0.0475201	-0.000403271	0.0539976	-0.000643669	0.005004	0.0378612	0.00137358	0.00676701	0.0470992	0.0443935	0.00712655	0.0213936	-0.00243298	0.0469525	0.00635709
791	0.0583816	0.0551049	0.0348475	0.0596526	0.0597881	0.0137875	0.0568472	0.0260276	0.0273901	0.0143951	0.0406327	0.0341086	0.0381149	0.0592678	0.0152273	0.0202822	0.00266054	0.051266	0.0124318	0.013552	0.0537383	0.0465912	0.0383003	0.0266534	0.0258146	0.0571392	0.0185884	-0.00150922	0.0144155	0.064828	0.0561391	0.0576355	0.0344354	0.0362323	0.0474236	-0.000513998	0.0540132	-0.00111627	0.00485212	0.0377813	0.00106812	0.00646985	0.0468938	0.0441706	0.00710047	0.0212719	-0.00230281	0.0467151	0.00583646
790	0.0583721	0.0552721	0.0345172	0.0592555	0.0594967	0.013722	0.0563614	0.025741	0.0267696	0.0141297	0.0404724	0.0342101	0.0377406	0.0586274	0.0148876	0.0202556	0.00257252	0.0507264	0.0121782	0.0131314	0.0532898	0.0464207	0.0380146	0.0265393	0.0255903	0.0569595	0.0183594	-0.0018915	0.0141057	0.0649833	0.0561437	0.0574483	0.034092	0.0360045	0.0472648	-0.000896489	0.0536461	-0.00144772	0.0045192	0.0373369	0.00085928	0.00610844	0.0463697	0.0437565	0.00661396	0.020843	-0.00262167	0.046817	0.00575784
789	0.0585096	0.0550481	0.0344472	0.0591949	0.0590542	0.0134668	0.0563973	0.0252555	0.0265646	0.0137324	0.0404919	0.0337669	0.0375477	0.0585087	0.0145937	0.020126	0.00235402	0.0505007	0.0118212	0.0126769	0.0535719	0.0464983	0.0377661	0.0261883	0.0257306	0.0568795	0.018436	-0.00204792	0.013918	0.0643902	0.0561555	0.0573865	0.0338326	0.0355996	0.046994	-0.000703476	0.0536735	-0.00127808	0.00437427	0.037191	0.000957022	0.00585297	0.0460522	0.0435207	0.00642169	0.0210744	-0.00306236	0.0464977	0.00552696
788	0.058385	0.0551959	0.0343579	0.0590089	0.0591284	0.0136649	0.0566299	0.0252929	0.0264013	0.0140825	0.0404389	0.0343993	0.037574	0.0584368	0.0146511	0.0204602	0.00273415	0.0506562	0.0118978	0.0126929	0.0535433	0.0464981	0.0377453	0.0261666	0.0251767	0.0570877	0.0185299	-0.00175396	0.0136689	0.0647978	0.0561788	0.0578272	0.034023	0.0357167	0.047121	-0.000717639	0.0540977	-0.00175602	0.00419482	0.0369788	0.00103003	0.00618975	0.0460149	0.0436009	0.00608376	0.0210123	-0.00299861	0.0466586	0.00557497
787	0.0582491	0.0550618	0.0346908	0.0592214	0.0588503	0.0136046	0.0566445	0.0259382	0.0265114	0.0137798	0.0402652	0.0338251	0.0374673	0.0585866	0.0144937	0.0204329	0.00277924	0.0509105	0.0119224	0.0127385	0.0531538	0.0465709	0.0381283	0.0259686	0.0255997	0.0564618	0.0184075	-0.00187759	0.0140226	0.0644879	0.0557749	0.057855	0.0338649	0.0358995	0.0469289	-0.000835726	0.0539321	-0.00158185	0.00403957	0.0367264	0.000964442	0.00617373	0.0460699	0.0434884	0.0059532	0.0210778	-0.00285488	0.0465005	0.00514383
786	0.0582541	0.055153	0.0347304	0.0594701	0.0589903	0.0135273	0.0562994	0.0259096	0.0271573	0.0138534	0.0404332	0.0341633	0.037911	0.0589758	0.0147134	0.0201782	0.00284276	0.0509473	0.012017	0.0129869	0.0534362	0.0465841	0.0383493	0.0262692	0.0254841	0.0569585	0.0185574	-0.00129248	0.0143427	0.064707	0.0562493	0.0579082	0.0342687	0.0363391	0.047213	-0.000955331	0.0537365	-0.00109246	0.00460838	0.0369303	0.00102822	0.00653394	0.0465531	0.0438447	0.00632744	0.0210463	-0.00278101	0.0469985	0.0052116
785	0.0580526	0.0548337	0.034719	0.0590583	0.0590745	0.0133328	0.0564804	0.0260834	0.0266329	0.0140132	0.0402491	0.0339325	0.0375727	0.058964	0.0149886	0.0200886	0.00249734	0.0507939	0.0121707	0.0130305	0.053031	0.0465692	0.0380096	0.026101	0.0252959	0.0568144	0.0182956	-0.00170667	0.0137242	0.0646	0.0559069	0.0577298	0.0340704	0.0361543	0.0472258	-0.000944122	0.0537867	-0.00144483	0.00443561	0.0372949	0.00099145	0.0063697	0.0464886	0.0437905	0.0066244	0.0206469	-0.00286918	0.0465999	0.00561886
784	0.0580506	0.0550053	0.0347067	0.0592796	0.0593774	0.0132746	0.0564403	0.0257282	0.0267705	0.0142287	0.0403317	0.0336071	0.0376471	0.0585416	0.0148262	0.0200091	0.00229434	0.0506192	0.0116173	0.0129659	0.053211	0.0465717	0.0380832	0.0258938	0.0255118	0.0566286	0.0181167	-0.00195279	0.0138075	0.0645146	0.0557876	0.0577454	0.0341789	0.0358942	0.0471875	-0.0010543	0.0535414	-0.00139178	0.00408339	0.036967	0.000807149	0.00616887	0.0462697	0.043789	0.00661044	0.0205952	-0.00275961	0.0468774	0.00523167
783	0.0581192	0.0552789	0.034785	0.0589228	0.0593544	0.0135186	0.0563699	0.0257922	0.0266899	0.014205	0.0405291	0.0338876	0.0380102	0.0584993	0.0150522	0.02013	0.00253955	0.0511151	0.0120076	0.0129093	0.0531825	0.0466711	0.0384202	0.0257439	0.0253235	0.0572505	0.0186697	-0.00174199	0.013818	0.0643866	0.056214	0.0576719	0.0340886	0.0359657	0.0470882	-0.000858772	0.0541491	-0.00121055	0.00385381	0.0371162	0.000931962	0.0063775	0.046578	0.0434536	0.00617573	0.021064	-0.00258441	0.0467047	0.00529733
782	0.058169	0.0550902	0.0348826	0.0589244	0.0592225	0.0135507	0.056552	0.0257115	0.0268243	0.013816	0.0405633	0.0339112	0.0378345	0.0583579	0.0146543	0.019854	0.0021362	0.0506733	0.0118962	0.0127869	0.0531876	0.046441	0.038102	0.0259032	0.0252856	0.0568724	0.0185884	-0.00160233	0.0138518	0.0644066	0.0561192	0.0574651	0.0344525	0.0358762	0.0469424	-0.000746737	0.0536767	-0.0013956	0.00411179	0.0373024	0.000826497	0.0061071	0.0465325	0.0435499	0.00621241	0.0207907	-0.00279861	0.0466064	0.00524747
781	0.0580142	0.0549089	0.0342004	0.0586137	0.0589323	0.0131582	0.0562986	0.0254044	0.0263534	0.0135223	0.0402788	0.033563	0.0373922	0.0583465	0.014394	0.0199201	0.00221891	0.0505501	0.0115073	0.0126108	0.0528111	0.046378	0.0379502	0.0256131	0.0248795	0.0567711	0.0180803	-0.00188826	0.0137045	0.0640504	0.0556883	0.0574277	0.0340169	0.0356071	0.0470221	-0.00138971	0.0536195	-0.0015637	0.00385423	0.0369094	0.000686676	0.00618087	0.0462246	0.0432926	0.00614677	0.0205294	-0.00304396	0.0464796	0.00497216
780	0.0579262	0.0549104	0.0342579	0.0587375	0.0584909	0.0131429	0.0560987	0.0251797	0.0262159	0.0133495	0.0399583	0.0334769	0.037212	0.0580754	0.0141199	0.0195615	0.00222752	0.0506143	0.01132	0.0122953	0.0531031	0.0462646	0.0379734	0.0254223	0.0248472	0.056423	0.0182195	-0.0021963	0.013372	0.063967	0.0558374	0.0572216	0.0338851	0.0355329	0.0466017	-0.00127601	0.0534986	-0.00195882	0.0037602	0.0367615	0.000776704	0.00592953	0.0461821	0.0429225	0.00577471	0.0205369	-0.00339114	0.046684	0.00458962
779	0.0584056	0.0549638	0.0344657	0.059016	0.0589763	0.0131472	0.0563757	0.0256829	0.0262914	0.0136271	0.0403801	0.033769	0.0374254	0.0583499	0.0144658	0.019976	0.00208995	0.0509523	0.011748	0.0126708	0.0534009	0.0463148	0.0378643	0.0255022	0.0249821	0.0568249	0.0184214	-0.00175107	0.0136049	0.0641838	0.056191	0.0575775	0.0339814	0.0357957	0.0469003	-0.00119718	0.0539604	-0.00156561	0.00381759	0.0368424	0.000806682	0.00623869	0.0464597	0.0432814	0.00593056	0.0205876	-0.00291238	0.046767	0.00489896
778	0.0581451	0.0548612	0.0345734	0.0587649	0.0590053	0.0130421	0.0562078	0.0253889	0.0261324	0.0132929	0.0402214	0.0336989	0.0372716	0.0582514	0.0143482	0.0196887	0.00211381	0.0505225	0.011552	0.0124915	0.053293	0.046246	0.0379606	0.0252829	0.0248931	0.0566067	0.0183304	-0.0020843	0.0134402	0.0642798	0.055653	0.0576014	0.0338531	0.0354913	0.0467227	-0.00130048	0.0535325	-0.00181495	0.00341538	0.036701	0.000358332	0.00588306	0.0462755	0.0430245	0.00569203	0.0205578	-0.00314137	0.0465718	0.00470223
777	0.0580523	0.0544114	0.0341795	0.0584589	0.0586696	0.0129277	0.0558377	0.0250405	0.0255795	0.0132824	0.039909	0.0334341	0.0368052	0.058166	0.0140854	0.0195097	0.0018391	0.0505991	0.011089	0.012045	0.0530902	0.0458759	0.0374546	0.0251025	0.0244762	0.056369	0.0178414	-0.00255369	0.0133479	0.0635762	0.055709	0.0574312	0.0336746	0.0351544	0.0462894	-0.00175081	0.053311	-0.001933	0.00318266	0.0362413	6.72828e-05	0.00582773	0.045979	0.0427901	0.00561488	0.0202325	-0.00321579	0.0463717	0.00448104
776	0.058078	0.054734	0.0345514	0.0585754	0.0587371	0.012973	0.0560964	0.0252244	0.0256786	0.0131774	0.0399219	0.0333143	0.0372079	0.0581141	0.0140261	0.0195944	0.00197381	0.050521	0.0112249	0.0120818	0.053162	0.046223	0.0379816	0.0251934	0.0245355	0.0564994	0.0178316	-0.00235734	0.0129916	0.0640317	0.0558383	0.0573157	0.0336856	0.0351823	0.0466253	-0.0014826	0.05362	-0.00204555	0.00324139	0.0365575	0.000486463	0.00581797	0.0460534	0.0427419	0.00535776	0.02033	-0.00338282	0.0463626	0.00465084
775	0.0579697	0.0543457	0.0340491	0.0585249	0.0585401	0.0127648	0.0559071	0.0249723	0.0255546	0.0128413	0.039906	0.0332848	0.0372231	0.0582218	0.0139679	0.0195926	0.0015602	0.0506038	0.0108909	0.0120605	0.0529938	0.0462138	0.0377529	0.0246836	0.0244647	0.0563417	0.0178932	-0.00216029	0.0130135	0.0638647	0.0554562	0.0572657	0.0335211	0.0353343	0.0464223	-0.00193805	0.0531847	-0.0020152	0.00316608	0.0361887	0.000227364	0.00572524	0.0458928	0.0426274	0.00530831	0.0201104	-0.00351708	0.0461528	0.00417222
774	0.0579511	0.0547304	0.0342808	0.0584537	0.05854	0.0128095	0.0563016	0.0251495	0.0257939	0.0129726	0.0400703	0.0333339	0.037266	0.0577958	0.0138191	0.019834	0.00163802	0.0506894	0.0111272	0.0118106	0.0530522	0.0462141	0.0375299	0.0247878	0.0243708	0.0566672	0.0176631	-0.0024513	0.013073	0.0638743	0.0555747	0.0572977	0.0337872	0.035135	0.0463109	-0.00180732	0.0534078	-0.00206518	0.00330258	0.0360918	0.000151666	0.00565739	0.0461513	0.0428349	0.00522412	0.020152	-0.0036054	0.0462335	0.0042385
773	0.0577293	0.0546644	0.0339797	0.0582409	0.0582757	0.0127179	0.0559822	0.024792	0.0254958	0.0126305	0.0398294	0.0331083	0.036805	0.0574251	0.0135264	0.0196331	0.00131435	0.0502904	0.0109853	0.0115615	0.0527463	0.0458501	0.0371915	0.024388	0.0240541	0.0565759	0.0175393	-0.00294848	0.01236	0.0638635	0.0556076	0.056928	0.033432	0.0348332	0.0459233	-0.00206415	0.0533601	-0.00250813	0.00302261	0.0359605	6.85515e-05	0.0054842	0.0458162	0.0422756	0.00507523	0.0198624	-0.00400391	0.0460431	0.00381728
772	0.0576374	0.0545599	0.0337636	0.0580304	0.0580598	0.0123242	0.055753	0.0247464	0.0250879	0.0124199	0.0398737	0.0331244	0.0367297	0.0573286	0.0133874	0.0194368	0.00115551	0.0500341	0.0105025	0.0116226	0.0528664	0.0459968	0.0369765	0.0243092	0.0236766	0.0561436	0.0175627	-0.0028128	0.012214	0.0635665	0.0554838	0.0567241	0.0332486	0.0345394	0.0457865	-0.00226084	0.0530768	-0.00276805	0.00279878	0.0357366	-0.000225305	0.00526007	0.0458377	0.0421172	0.00459321	0.0195132	-0.00384768	0.0459575	0.00363303
771	0.0577487	0.0545627	0.034006	0.0580288	0.0579532	0.0123719	0.055655	0.0245735	0.0248427	0.0124446	0.0396817	0.033003	0.03656	0.0571812	0.0132006	0.0190804	0.00122824	0.0501524	0.0105648	0.011479	0.052728	0.0459124	0.0373835	0.0241268	0.0237925	0.0562349	0.0175342	-0.00322278	0.0120521	0.0635048	0.055459	0.0566848	0.0331268	0.0349125	0.0459763	-0.00225878	0.0531352	-0.00264282	0.00249188	0.0354853	-0.000337163	0.0051596	0.0458799	0.0424065	0.00460257	0.0197383	-0.00414695	0.0460955	0.00364485
770	0.0576745	0.0543463	0.0337822	0.0580758	0.0576622	0.0121768	0.0555507	0.0245103	0.0247421	0.0120676	0.0396877	0.0327039	0.0364902	0.0573031	0.0130644	0.019015	0.00100985	0.0501482	0.0100793	0.0111031	0.0526453	0.0455082	0.0369556	0.0238898	0.0234879	0.0561427	0.0171878	-0.00332806	0.0119252	0.063457	0.0553892	0.0567916	0.033118	0.0342123	0.046027	-0.00235487	0.0528046	-0.00306344	0.00206873	0.035547	-0.000726374	0.00484021	0.0455708	0.0418474	0.0045452	0.01958	-0.00447748	0.0459196	0.00336957
769	0.0579355	0.054555	0.033712	0.0578041	0.0574744	0.0122099	0.0557057	0.0241877	0.0247095	0.0118597	0.039524	0.032996	0.036412	0.0572943	0.0129185	0.0190005	0.000963482	0.0498299	0.00998591	0.0109284	0.0524922	0.0455612	0.0368377	0.0237741	0.0233348	0.0563225	0.0173039	-0.00350861	0.0119512	0.0633165	0.0554071	0.0567194	0.0328547	0.0341299	0.045524	-0.0025665	0.0530096	-0.00297419	0.00201258	0.0353221	-0.00038434	0.00474337	0.0453986	0.0417936	0.00398019	0.019561	-0.00457216	0.0458919	0.00334051
768	0.0577338	0.0544589	0.0335932	0.0576723	0.0575881	0.0118678	0.0557178	0.0242173	0.0243158	0.0117713	0.0395748	0.0328727	0.0363567	0.0570857	0.0128471	0.0190633	0.000835029	0.0500784	0.00972405	0.0106158	0.0524503	0.0458552	0.0368296	0.0235208	0.0229325	0.0562064	0.0173183	-0.00337219	0.0117133	0.0630825	0.0551983	0.0570406	0.0329812	0.033977	0.0454061	-0.00261282	0.053189	-0.00318284	0.00189151	0.0351356	-0.000717949	0.00495305	0.0452534	0.0417787	0.00386478	0.0195265	-0.00444673	0.0455654	0.00297491
767	0.0573363	0.0543653	0.0335657	0.0576584	0.0575545	0.0115121	0.0555057	0.0242431	0.0240676	0.0114064	0.0393883	0.0324602	0.0361975	0.0569472	0.0123207	0.018718	0.00042808	0.0498736	0.00947827	0.0102286	0.0522548	0.0455506	0.0367064	0.0230689	0.0229084	0.0557398	0.0170057	-0.00329045	0.0114922	0.0629305	0.0548776	0.0570571	0.0328148	0.0336788	0.0451355	-0.0029874	0.0531058	-0.00334619	0.00184022	0.034914	-0.000850194	0.00445193	0.0451745	0.0416324	0.00375205	0.0193167	-0.00460566	0.0459559	0.00289842
766	0.0574662	0.0542159	0.0336127	0.0575772	0.0578484	0.0117447	0.0555891	0.024121	0.0242303	0.0113869	0.0390472	0.0324797	0.0364656	0.0567145	0.0125388	0.0186102	0.000340456	0.0498553	0.00945544	0.0105632	0.0521494	0.0456893	0.0364548	0.023377	0.0230372	0.056081	0.0168625	-0.00339664	0.0113244	0.0630699	0.0552236	0.0566996	0.0326944	0.0337398	0.045235	-0.00292739	0.0527087	-0.00328053	0.00166463	0.0352111	-0.000938232	0.0043351	0.0452953	0.0416646	0.00385919	0.0190139	-0.00464654	0.04569	0.0026191
765	0.0576109	0.0542599	0.03391	0.0575079	0.0576653	0.0114045	0.0558144	0.0243129	0.02404	0.0113054	0.0391334	0.0326989	0.0365532	0.0569938	0.0123702	0.0187416	0.000238579	0.0499562	0.00977638	0.0108835	0.05229	0.045679	0.0366019	0.0231093	0.0230088	0.0559606	0.016923	-0.00349351	0.0113392	0.0633147	0.0552422	0.0567346	0.0325781	0.0338882	0.0455049	-0.00305269	0.0527001	-0.00330782	0.00161814	0.0351441	-0.0011408	0.00439584	0.0454576	0.0418554	0.00385781	0.0191035	-0.00488629	0.0458074	0.00247553
764	0.0577375	0.0545443	0.0338318	0.0576534	0.0578973	0.0114969	0.0559857	0.0243718	0.0242173	0.0115091	0.0394534	0.0327975	0.0364052	0.057157	0.012537	0.0188591	0.000411912	0.0501383	0.00955542	0.0106046	0.0522243	0.0457301	0.037007	0.0230647	0.0226789	0.0559436	0.0167226	-0.00377527	0.0113628	0.0633975	0.0553665	0.0566376	0.0330116	0.0339058	0.0453388	-0.00307244	0.0530238	-0.00339808	0.00168193	0.035	-0.000967316	0.00445703	0.0456471	0.0417765	0.00332514	0.0191384	-0.00467835	0.0459206	0.00251919
763	0.057635	0.0543349	0.0334856	0.0575523	0.0574819	0.0110922	0.0555686	0.0239769	0.0237598	0.0109292	0.0393009	0.0325199	0.0362407	0.0568744	0.0120257	0.0183203	0.000232026	0.0498772	0.00923517	0.0102386	0.0519244	0.0456626	0.0363314	0.0228377	0.0224569	0.0558648	0.0165982	-0.00398857	0.0110441	0.0628611	0.0551292	0.0566738	0.0324957	0.0335728	0.0451501	-0.0032683	0.0531225	-0.00348134	0.00133074	0.0346843	-0.00141268	0.00414488	0.0452775	0.0414584	0.00336328	0.0186957	-0.00502592	0.0456078	0.00222057
762	0.0576453	0.0540436	0.0334895	0.0572838	0.0573111	0.0112682	0.0555663	0.0237722	0.0236693	0.0109087	0.0393111	0.0323702	0.0360132	0.056688	0.0119725	0.0182654	1.18818e-05	0.0498185	0.00908183	0.00992512	0.0520046	0.0454593	0.0362908	0.0226168	0.0225131	0.0560081	0.0163894	-0.00427185	0.0108402	0.0628049	0.055115	0.0566799	0.0323147	0.0332819	0.0450526	-0.00352361	0.0530882	-0.00367795	0.00111162	0.0347696	-0.00131142	0.00396759	0.0452621	0.0414505	0.00299772	0.0185923	-0.00524628	0.045572	0.00210658
761	0.0572723	0.0541087	0.0331311	0.0573957	0.0573775	0.0108564	0.0552106	0.023471	0.0233262	0.01075	0.038757	0.0320403	0.0356745	0.0566963	0.0118943	0.0179271	-0.000438132	0.0497923	0.00877426	0.00980257	0.0518841	0.0454946	0.0365941	0.0224291	0.0220416	0.0556596	0.0162818	-0.00440307	0.0107101	0.0627431	0.0548464	0.0564522	0.0322511	0.0331668	0.0447769	-0.00397641	0.0526312	-0.00408433	0.000868332	0.0344816	-0.00171219	0.00372756	0.0448305	0.0410865	0.00303061	0.0183508	-0.00538621	0.045627	0.0016706
760	0.0574981	0.0541805	0.0333395	0.0571437	0.0573104	0.0111395	0.0553228	0.0239539	0.0232959	0.0106317	0.0388742	0.0324127	0.0359746	0.0568493	0.0116976	0.017948	-0.000424012	0.0498505	0.00858628	0.00975007	0.0521448	0.0454308	0.0361042	0.0222432	0.0220912	0.0558633	0.0164427	-0.00436704	0.0104765	0.0629644	0.055021	0.0566954	0.0325703	0.0333216	0.0446422	-0.00396964	0.0531193	-0.00420843	0.000757359	0.0345419	-0.0016436	0.00402337	0.0450956	0.0410198	0.00294491	0.0183907	-0.00549429	0.0457318	0.00158478
759	0.0575601	0.0541529	0.0332666	0.0572193	0.0572982	0.0106066	0.0554294	0.0233081	0.0234311	0.0105696	0.0389108	0.0320355	0.0358223	0.0565937	0.0115316	0.0178342	-0.000594453	0.0500176	0.0085885	0.00964453	0.0519597	0.0453967	0.0359381	0.0217805	0.0219889	0.0557943	0.0163176	-0.00432696	0.0103079	0.0628098	0.0549019	0.0565994	0.0324834	0.033246	0.0449211	-0.00430907	0.0530396	-0.00450474	0.00063034	0.0342743	-0.00192898	0.00394121	0.0450513	0.0411411	0.00265088	0.0183866	-0.00569597	0.0452177	0.00137078
758	0.0572455	0.0539363	0.0328025	0.0568838	0.0570837	0.0105874	0.0552426	0.0231864	0.0230418	0.00999616	0.0386618	0.0319464	0.0355792	0.0564999	0.0113161	0.0176653	-0.000832161	0.0497782	0.00815157	0.00921618	0.0517993	0.0453245	0.0357811	0.0218639	0.0218444	0.0554989	0.0160339	-0.0046534	0.0102078	0.0629482	0.0547112	0.0564992	0.0323772	0.032954	0.0446585	-0.00435166	0.0528523	-0.00474651	0.000347399	0.0340973	-0.00206601	0.00339654	0.0448779	0.0409115	0.00254564	0.0179911	-0.00606085	0.0453862	0.00106369
757	0.0575806	0.0540685	0.0328898	0.0571419	0.0569088	0.0104862	0.0552986	0.023373	0.0229075	0.00975674	0.0386614	0.0319369	0.0357428	0.0565213	0.011157	0.0175777	-0.000688383	0.0497158	0.00812693	0.00908178	0.0518849	0.0453005	0.035891	0.021854	0.0214943	0.0556763	0.0161013	-0.00484539	0.0100924	0.062829	0.0549702	0.0564865	0.0321674	0.0329379	0.0445485	-0.00451104	0.0527686	-0.00468367	9.13871e-05	0.0341206	-0.00239024	0.00341663	0.0452641	0.0409792	0.0021554	0.0180381	-0.00618005	0.0453523	0.0009082
756	0.0575081	0.053967	0.0329216	0.0568781	0.0570229	0.0103633	0.0553061	0.0230667	0.0227933	0.00968256	0.0387573	0.0321005	0.0358385	0.0563848	0.0108872	0.0175814	-0.00109835	0.0497816	0.00795827	0.00901081	0.0519614	0.0454737	0.0358971	0.0212485	0.0210976	0.0558345	0.0156446	-0.00523718	0.00996578	0.0625623	0.0547041	0.0561638	0.0322276	0.0325487	0.0441898	-0.00454101	0.0528525	-0.00445642	-0.000235498	0.0339958	-0.00233592	0.00323516	0.0454609	0.040418	0.00192768	0.0178056	-0.00632273	0.0452194	0.000727124
755	0.0571325	0.054101	0.032468	0.056575	0.0568209	0.00997338	0.0551912	0.0227862	0.0224335	0.00940782	0.0384779	0.031623	0.0355711	0.0558986	0.0107366	0.0173392	-0.00134296	0.0494582	0.00755676	0.00847575	0.0516491	0.0451168	0.0354352	0.0209723	0.021059	0.0554367	0.015744	-0.00533261	0.00950189	0.0622437	0.0547721	0.0562452	0.0318653	0.0323634	0.0439791	-0.0049794	0.0525857	-0.00518485	-0.000775575	0.0337198	-0.00292636	0.00258806	0.0448401	0.0404262	0.00152477	0.0175851	-0.00681035	0.0451199	8.08235e-05
754	0.0571073	0.0539924	0.0324241	0.0567708	0.0566971	0.0100467	0.055237	0.0227677	0.0221272	0.00925807	0.0384452	0.0315074	0.035591	0.0559618	0.0103989	0.0168715	-0.00125216	0.0496984	0.00751467	0.0084095	0.0516218	0.0449405	0.0353754	0.0207321	0.02073	0.0554767	0.0154709	-0.00567864	0.00917816	0.0623583	0.0549381	0.0563073	0.0320055	0.032208	0.044081	-0.00525513	0.0524784	-0.00531722	-0.000755885	0.0335569	-0.00299686	0.00246626	0.0449058	0.0402676	0.00133692	0.0173551	-0.0065326	0.0451308	-9.34901e-05
753	0.0569823	0.0538458	0.0323929	0.0565274	0.0565275	0.00960581	0.0548934	0.0222317	0.021461	0.00865631	0.0380046	0.0310951	0.0351898	0.0557541	0.0101262	0.0165535	-0.00175339	0.0494808	0.00709529	0.00797011	0.0514902	0.0447626	0.0351889	0.020365	0.020405	0.0551791	0.0150043	-0.00617479	0.00885021	0.062177	0.0544579	0.0562872	0.0314932	0.0319521	0.0438777	-0.00559862	0.0522498	-0.00584545	-0.00132164	0.0332611	-0.003395	0.00217952	0.0447222	0.0400727	0.00119553	0.0172892	-0.0071495	0.044987	-0.000404047
752	0.0573973	0.0541037	0.0324068	0.0567053	0.0566555	0.00954296	0.0553549	0.0227053	0.0217095	0.00857992	0.0383084	0.031297	0.0353241	0.0559025	0.0102833	0.0166544	-0.00168439	0.0494985	0.00701604	0.00790581	0.0517419	0.0450125	0.0351233	0.0204363	0.0206364	0.0556091	0.015197	-0.00606831	0.00904824	0.0623239	0.0548067	0.05651	0.031743	0.0320753	0.0441462	-0.00535005	0.0525298	-0.0056951	-0.00160868	0.0334128	-0.00338072	0.00247274	0.0448014	0.0403734	0.000820272	0.0173059	-0.00715322	0.0452245	-0.000276322
751	0.0573548	0.0538605	0.0325098	0.0565265	0.0565128	0.0092737	0.0551806	0.022115	0.0215462	0.00851102	0.0378438	0.0313485	0.0352369	0.0558618	0.00987486	0.0165336	-0.00196964	0.0494255	0.00660865	0.00750877	0.0515049	0.0450129	0.0350109	0.0200039	0.0203145	0.0554442	0.0151776	-0.00632625	0.00856352	0.0622413	0.0546006	0.0565575	0.0314918	0.0319664	0.0438161	-0.0058926	0.0525242	-0.00601322	-0.00149658	0.0329672	-0.0035289	0.00205617	0.0444991	0.0400307	0.000740504	0.0167325	-0.00752497	0.0449939	-0.000811285
750	0.0569367	0.0535847	0.0324366	0.0565603	0.0564199	0.00901443	0.0552027	0.0224477	0.0212779	0.00831764	0.0378632	0.0310184	0.0349454	0.0558829	0.00933405	0.0162706	-0.00241995	0.0496957	0.00611586	0.00714418	0.0516033	0.0449432	0.0348202	0.0195015	0.0200387	0.0552335	0.0149035	-0.00658951	0.00844099	0.0622159	0.0543833	0.0561307	0.0313385	0.0317272	0.0437765	-0.00610236	0.0523514	-0.00640972	-0.00182598	0.0327122	-0.00366347	0.00200142	0.0445192	0.0397919	0.000306417	0.0167364	-0.00766228	0.0449739	-0.000759141
749	0.0571591	0.0539675	0.0322541	0.056431	0.0565215	0.00891401	0.0551782	0.0219079	0.0209742	0.00793035	0.0378277	0.0309776	0.0349653	0.05587	0.00932701	0.0161078	-0.00255677	0.0495594	0.00607063	0.00717344	0.0516108	0.045047	0.0349428	0.0194438	0.0197502	0.0551715	0.0148563	-0.00650868	0.00819551	0.0621883	0.054631	0.0561708	0.03131	0.0316701	0.0436262	-0.00620439	0.052464	-0.00654249	-0.00195011	0.0327164	-0.00410167	0.00183569	0.0445881	0.0397037	0.000159746	0.016564	-0.00790444	0.0449645	-0.00106049
748	0.0568771	0.0536665	0.0319028	0.0562329	0.0565105	0.00855376	0.0549722	0.0215386	0.0207161	0.00760681	0.0379118	0.0307099	0.0347169	0.0557043	0.00890876	0.0156249	-0.00314841	0.0495567	0.00560706	0.00680011	0.0515846	0.0449905	0.0346489	0.0188467	0.0193784	0.055148	0.0144341	-0.00699848	0.00777755	0.0619386	0.0547185	0.055848	0.031178	0.0312083	0.0434219	-0.00657079	0.0521972	-0.00671712	-0.00243998	0.0323841	-0.00443571	0.00126339	0.0443132	0.0391315	-0.000339646	0.0162124	-0.00836713	0.0447712	-0.00183217
747	0.0569355	0.0538547	0.0318386	0.0562198	0.0564552	0.0084734	0.0550803	0.0213378	0.0206495	0.00738967	0.0376936	0.0307488	0.0348429	0.0555035	0.00871528	0.0156973	-0.00313674	0.0494718	0.00553818	0.00674143	0.0514054	0.0450742	0.0346094	0.0188513	0.0193186	0.055257	0.014431	-0.00724946	0.00759362	0.0620058	0.0544855	0.0559483	0.0311073	0.0311644	0.0430595	-0.00709246	0.0525025	-0.00711477	-0.00284264	0.0323019	-0.00462672	0.000938162	0.0446393	0.0392146	-0.000612806	0.0160996	-0.00847574	0.0448784	-0.00180933
746	0.0570867	0.0535615	0.0316652	0.0559445	0.0563836	0.00819322	0.0548988	0.0211462	0.0203557	0.00708413	0.0372176	0.0304165	0.0344127	0.0553377	0.00819942	0.015236	-0.00342597	0.0491318	0.00530068	0.00626454	0.0512026	0.0445939	0.0343281	0.0183598	0.0189019	0.0552382	0.0139978	-0.0076574	0.00713721	0.0616851	0.0545031	0.055769	0.0308059	0.030855	0.0428522	-0.00724386	0.0523941	-0.00761014	-0.00313864	0.0320792	-0.00501159	0.000702258	0.0442923	0.0392239	-0.000940195	0.015723	-0.0088525	0.0444829	-0.00232871
745	0.056771	0.0538009	0.0314382	0.0560201	0.0559917	0.00778654	0.0547114	0.0208652	0.0201257	0.00649313	0.0371853	0.0301389	0.0342135	0.0550924	0.0080293	0.0149901	-0.00364247	0.0490718	0.00476957	0.00596415	0.0510127	0.0444584	0.0340925	0.0181658	0.0184724	0.0549984	0.0137612	-0.00808468	0.00678392	0.0617661	0.0541601	0.0557271	0.0304849	0.0305879	0.0426582	-0.00762978	0.0522978	-0.00799162	-0.0035309	0.0318667	-0.00546944	0.000102779	0.0439803	0.038857	-0.00139451	0.0156156	-0.0092115	0.0443551	-0.00276332
744	0.0568646	0.0537773	0.031732	0.0562666	0.0563115	0.00779634	0.0547069	0.0211386	0.0200456	0.00655704	0.0371783	0.0302959	0.034479	0.0554672	0.00803505	0.0150608	-0.00384147	0.0493426	0.00466735	0.00573555	0.0512884	0.0444172	0.0339977	0.0179377	0.0186142	0.0550813	0.013811	-0.00817284	0.00673688	0.06179	0.0546636	0.0559354	0.0308672	0.0304517	0.0430653	-0.0078896	0.05253	-0.00793505	-0.0036052	0.0318694	-0.00549792	0.000488277	0.0441888	0.0389981	-0.00152578	0.015633	-0.00943234	0.0446791	-0.0027163
743	0.0569056	0.0537137	0.0314114	0.0559273	0.0560361	0.00721534	0.0548076	0.0206912	0.0196074	0.00581422	0.0372727	0.0301651	0.0340427	0.0552839	0.00739688	0.0146615	-0.0044248	0.0493246	0.00406687	0.00543288	0.0510101	0.0443787	0.0338337	0.017343	0.0181647	0.0549955	0.0135381	-0.00838526	0.00645963	0.0618291	0.054314	0.0561568	0.0303937	0.0302651	0.0427039	-0.00812055	0.0521577	-0.00830095	-0.0040494	0.0313726	-0.00597855	7.01825e-05	0.0440717	0.0385807	-0.0018598	0.0152203	-0.00966364	0.0445647	-0.00321692
742	0.0567931	0.0536691	0.0315067	0.0561218	0.0561229	0.00695362	0.0549726	0.0205439	0.019759	0.005894	0.0370118	0.0300117	0.0339281	0.0552621	0.00739883	0.0145494	-0.00462021	0.0492155	0.00421809	0.00528281	0.0511593	0.0445764	0.0335958	0.017036	0.0181647	0.0550124	0.0133943	-0.00878731	0.00612967	0.0618157	0.0543401	0.0557886	0.030498	0.0302152	0.0425176	-0.00810038	0.0522863	-0.00857829	-0.00445032	0.0311793	-0.00600643	0.000102754	0.0438749	0.0387457	-0.00214932	0.0150907	-0.00979481	0.0446851	-0.00352386
741	0.0566194	0.0533872	0.031238	0.0557214	0.0559605	0.0066572	0.0548204	0.0203878	0.0193935	0.00542242	0.0368974	0.0295445	0.0337553	0.055076	0.00710071	0.0141116	-0.00502643	0.0492598	0.00354891	0.00465861	0.0513363	0.044448	0.0335641	0.0167695	0.0178266	0.0549747	0.0129381	-0.0091264	0.0056565	0.0616166	0.0542182	0.0557204	0.0304253	0.0299039	0.0424679	-0.00849437	0.0522492	-0.00902023	-0.00480652	0.0310021	-0.00637549	-0.000544713	0.044033	0.0383281	-0.00247637	0.0148264	-0.0101345	0.0441992	-0.00396133
740	0.0568083	0.0534317	0.0309709	0.0558573	0.0560162	0.00625188	0.0547989	0.0199038	0.0189416	0.00510381	0.0367004	0.0294052	0.0338062	0.0551329	0.00648895	0.0136647	-0.0056002	0.0490805	0.0031703	0.00445036	0.0508301	0.0442404	0.0334915	0.0162895	0.0173628	0.0548048	0.0129416	-0.00951657	0.00537962	0.0612843	0.0543896	0.0556877	0.0300975	0.0298189	0.0422792	-0.00898858	0.0520977	-0.00923203	-0.0053542	0.0309153	-0.00693515	-0.000800846	0.0439495	0.0385173	-0.00288908	0.014422	-0.0107234	0.0441265	-0.00462754
739	0.0565452	0.0533466	0.030643	0.0556998	0.0556332	0.00588676	0.0549157	0.0197493	0.0188708	0.0046947	0.0367814	0.0294432	0.0338486	0.0546662	0.00600422	0.0135102	-0.00561977	0.049021	0.00316741	0.00405488	0.0509364	0.0442026	0.0330389	0.0161073	0.0172024	0.0546745	0.0128243	-0.00975922	0.00521532	0.061244	0.0542925	0.0552863	0.0300002	0.0296093	0.0421736	-0.00942519	0.0522654	-0.00943831	-0.00592252	0.0305151	-0.00726998	-0.00134368	0.0439256	0.0380094	-0.00346542	0.0141327	-0.0110111	0.044303	-0.00481697
738	0.056511	0.0533083	0.0307192	0.0554205	0.0555966	0.00551999	0.0546019	0.019242	0.018227	0.00440429	0.0362982	0.0292727	0.0334148	0.0543835	0.00577883	0.0130262	-0.00627339	0.0488969	0.00243841	0.00374111	0.0505415	0.0439706	0.0327995	0.0158609	0.0165777	0.0547067	0.0121813	-0.0102632	0.00452109	0.0611092	0.0540115	0.0554513	0.0296838	0.029109	0.0417071	-0.0100018	0.0518581	-0.0101707	-0.00633605	0.030387	-0.00770074	-0.00167526	0.0435077	0.0377483	-0.00416895	0.0137257	-0.0115191	0.0441151	-0.00513154
737	0.0565895	0.0535937	0.0303858	0.0553388	0.055572	0.0053245	0.0545595	0.0191669	0.0179501	0.00382867	0.0362866	0.0288815	0.0331713	0.0544981	0.00555966	0.0127694	-0.0063112	0.0489524	0.00206392	0.00333613	0.0508689	0.0439161	0.0325872	0.0153762	0.0162994	0.0548627	0.012095	-0.0107119	0.00427183	0.0613153	0.0541338	0.0556215	0.0293669	0.0290386	0.0416879	-0.00996348	0.0520716	-0.0103637	-0.00670122	0.0301075	-0.00795401	-0.00200397	0.0434414	0.0376866	-0.00425929	0.0133971	-0.0117061	0.0440089	-0.00559979
736	0.0567855	0.0537591	0.0306667	0.0554759	0.0556021	0.00545663	0.0546854	0.0191197	0.0180203	0.0037015	0.0360832	0.029124	0.0332932	0.054866	0.00556417	0.012561	-0.00656595	0.049404	0.00200075	0.00316759	0.0506783	0.0442006	0.0328201	0.0150142	0.0164649	0.0549508	0.0122055	-0.0108612	0.00438402	0.0614304	0.0541341	0.0556842	0.0296696	0.0290704	0.0417973	-0.0103661	0.052299	-0.0107102	-0.00666655	0.0299538	-0.0078865	-0.00206719	0.0438279	0.0377258	-0.00437714	0.0133491	-0.0119447	0.0441103	-0.00598631
735	0.0563639	0.0533295	0.0301585	0.0553767	0.0555752	0.00487825	0.0543737	0.0189443	0.0178704	0.00336072	0.0359667	0.0284891	0.0330935	0.054621	0.00499662	0.0118652	-0.00729345	0.0492218	0.00151487	0.00255051	0.050732	0.0439766	0.0325312	0.0145756	0.0159076	0.0544862	0.0117581	-0.0113328	0.00390529	0.0611281	0.0538753	0.0553197	0.0292274	0.0283288	0.0414623	-0.0111135	0.0519414	-0.0110643	-0.00715439	0.0297262	-0.00871658	-0.00246155	0.0433667	0.0371504	-0.00515789	0.0129049	-0.0122655	0.043921	-0.00657574
734	0.0564467	0.0533284	0.0301324	0.055283	0.0554149	0.00453173	0.0545546	0.0184644	0.0171455	0.00315351	0.0358726	0.0284966	0.0327327	0.0547976	0.00478525	0.0117971	-0.00744024	0.048884	0.00129202	0.00227139	0.0506721	0.0436998	0.0323133	0.0140888	0.0157108	0.054498	0.0114352	-0.0116618	0.00366738	0.0614394	0.0537956	0.0551921	0.0288799	0.0285662	0.0414014	-0.0112639	0.0519751	-0.0115198	-0.00763405	0.0294795	-0.00904609	-0.00295208	0.0430003	0.0371332	-0.00512468	0.0128529	-0.0129509	0.04386	-0.00655493
733	0.056431	0.0531856	0.0299223	0.0552598	0.055415	0.00410116	0.0545572	0.0183395	0.0169848	0.00259496	0.0356284	0.0283222	0.0328132	0.0544799	0.00394732	0.011385	-0.00770262	0.0488544	0.00072116	0.00178002	0.0505914	0.0438392	0.0321783	0.0135933	0.0153066	0.0544498	0.0110153	-0.0118968	0.00311166	0.0608078	0.0538728	0.0551721	0.02883	0.0279902	0.0412969	-0.0117503	0.0518329	-0.0118672	-0.00812416	0.0292017	-0.00932862	-0.00331794	0.0430518	0.0369279	-0.00586578	0.0124095	-0.0132502	0.0435376	-0.00718306
732	0.0564522	0.0533235	0.0296079	0.0550047	0.0551322	0.00396752	0.0545141	0.0181476	0.0167095	0.00233762	0.0355535	0.0281573	0.0325711	0.0542889	0.00359756	0.0114036	-0.0081077	0.0489587	0.000477781	0.00151108	0.0505128	0.0440259	0.0318005	0.0134368	0.0150082	0.0542911	0.010926	-0.0122563	0.00252526	0.0607569	0.0539824	0.0549395	0.0289009	0.0278218	0.0409903	-0.0119101	0.0518554	-0.01206	-0.00854707	0.0286647	-0.00959558	-0.00358276	0.0431595	0.0367475	-0.00616647	0.0122563	-0.0136302	0.0435746	-0.00762963
731	0.0563468	0.0533046	0.0295182	0.0548626	0.0550463	0.00371221	0.0545184	0.01784	0.0162823	0.00195576	0.035553	0.0279538	0.0327162	0.0541073	0.00325735	0.0108211	-0.00835265	0.0486882	0.000139988	0.00128392	0.0505167	0.0438385	0.0317384	0.012946	0.0146693	0.054411	0.0105961	-0.0126549	0.00246748	0.0606179	0.0538249	0.0550659	0.0286608	0.0275528	0.0407753	-0.0123093	0.05169	-0.0123606	-0.0090508	0.0284247	-0.0101026	-0.00372425	0.0430781	0.0364745	-0.00661572	0.0121333	-0.0138094	0.0435233	-0.00812157
730	0.0563364	0.0532357	0.0295445	0.054533	0.0549551	0.00325712	0.0540739	0.0173674	0.0160691	0.00135177	0.0352506	0.0278671	0.0322298	0.053979	0.00320019	0.0108991	-0.00916888	0.0487485	-0.000216663	0.000826963	0.0504928	0.0437937	0.0313795	0.0125987	0.0143158	0.054523	0.0102811	-0.0131316	0.00189388	0.0606043	0.0540291	0.0548309	0.0284476	0.0273693	0.0406659	-0.0126219	0.051652	-0.0128295	-0.0094837	0.0284081	-0.0103512	-0.00416423	0.0429806	0.0362013	-0.00700826	0.0116555	-0.0143781	0.0433017	-0.00849184
729	0.0564266	0.0533152	0.0292079	0.0548021	0.0551233	0.00287416	0.0542118	0.0174244	0.0158173	0.0011057	0.0351412	0.0278781	0.0324582	0.0542261	0.00286673	0.0106776	-0.00892925	0.0487175	-0.000265509	0.000590057	0.0501698	0.0435142	0.0312942	0.0125594	0.0142219	0.0543663	0.0102214	-0.0133706	0.00212941	0.0607438	0.0539585	0.0551011	0.0282848	0.0274166	0.0404982	-0.0131479	0.0517609	-0.0130918	-0.00972191	0.0282634	-0.0107449	-0.00447497	0.0429451	0.036291	-0.00732598	0.0116204	-0.0145513	0.04344	-0.00847483
728	0.0562711	0.0532226	0.02937	0.0548203	0.0549328	0.00248482	0.0540794	0.0169025	0.0155485	0.000910068	0.0350494	0.0275028	0.0318697	0.0540529	0.0026309	0.010487	-0.00939287	0.0485323	-0.000753766	0.000246271	0.0501433	0.0433518	0.0311527	0.011935	0.0137321	0.0540376	0.0100636	-0.0135943	0.00171956	0.0605925	0.0537942	0.0549797	0.0279785	0.0270213	0.0404419	-0.0134141	0.0517011	-0.0135791	-0.00988358	0.0279022	-0.0109467	-0.00479797	0.0426825	0.0362534	-0.00761355	0.0112558	-0.0148829	0.0432198	-0.00913299
727	0.0561136	0.0529193	0.028804	0.054635	0.0545956	0.00207094	0.054157	0.0166576	0.0151138	0.000513441	0.0348528	0.0272899	0.0318163	0.0538295	0.00205065	0.0101385	-0.00980933	0.0484741	-0.00135287	-9.64922e-05	0.0499427	0.0430665	0.0308636	0.0113577	0.0133161	0.0540665	0.00950594	-0.0140854	0.000982188	0.0604017	0.0535346	0.0547741	0.0278782	0.0268281	0.0401415	-0.0138857	0.0515813	-0.0140384	-0.0105083	0.027448	-0.0116027	-0.00512504	0.0425045	0.0356524	-0.00822303	0.0110873	-0.0154176	0.0432239	-0.00963943
726	0.0562837	0.0531173	0.0290286	0.0546139	0.0546238	0.0018319	0.0539471	0.0164715	0.0151832	0.000140998	0.0346367	0.0271738	0.0317798	0.0538188	0.00182628	0.00994027	-0.0100407	0.0486347	-0.00150194	-0.000344095	0.049875	0.0433142	0.0306734	0.0113672	0.0133282	0.0540191	0.00943403	-0.0143439	0.000722146	0.060468	0.0534981	0.0546222	0.0276628	0.0266508	0.0400486	-0.014087	0.0515659	-0.0142143	-0.0106772	0.0273546	-0.0116007	-0.00531226	0.0425747	0.0356669	-0.00837403	0.0108758	-0.0155654	0.0431783	-0.00994294
725	0.0560239	0.0528517	0.0286333	0.0543962	0.0545954	0.00168391	0.0540582	0.0163755	0.0147382	-0.000301984	0.0344846	0.0270314	0.0315727	0.0536792	0.00152731	0.00975147	-0.0103111	0.0483524	-0.00204699	-0.000927694	0.0498731	0.0432399	0.0304933	0.0108119	0.0130545	0.0539012	0.00919107	-0.0145083	0.000405123	0.0602153	0.0535925	0.054347	0.027634	0.0263015	0.0396853	-0.0143127	0.0513915	-0.0144605	-0.0110999	0.0272424	-0.0118708	-0.00564211	0.0423134	0.0354008	-0.00870172	0.010414	-0.0159531	0.0430676	-0.0104403
724	0.0560018	0.0531496	0.0286104	0.0543702	0.0546907	0.00146822	0.0540316	0.0162739	0.0146709	-0.000390961	0.034664	0.0269722	0.0316187	0.0535908	0.00144931	0.00996482	-0.0105201	0.0484847	-0.00199371	-0.00105884	0.0497392	0.0432526	0.0305472	0.0107496	0.0129643	0.0540293	0.00910744	-0.014844	0.000118056	0.0601522	0.0535096	0.0543047	0.0275757	0.0264218	0.0399563	-0.0145702	0.0512528	-0.0146209	-0.0113731	0.0270602	-0.011977	-0.00564579	0.0424329	0.0353344	-0.00897626	0.0102402	-0.0160381	0.0429167	-0.0106098
723	0.0560577	0.0529896	0.0283488	0.0541703	0.054498	0.00129802	0.0538953	0.0160837	0.0142948	-0.000672979	0.0342071	0.0267703	0.0313987	0.0535068	0.00108964	0.00989888	-0.0106863	0.0482945	-0.00231177	-0.0011629	0.0497023	0.0431815	0.0302595	0.0104058	0.0125217	0.0539331	0.00880577	-0.0150782	0.000200999	0.06004	0.0535136	0.0542854	0.0273791	0.0259779	0.039594	-0.0147897	0.0514704	-0.0146257	-0.0116575	0.026937	-0.0124545	-0.00614039	0.0424706	0.0350571	-0.00925251	0.0101043	-0.0162958	0.0428647	-0.0109946
722	0.0557788	0.0529608	0.0284448	0.0542356	0.0544727	0.00138426	0.0539446	0.016107	0.0141089	-0.000826942	0.0344391	0.0268406	0.0315289	0.0532882	0.00108427	0.00978954	-0.0106803	0.0482781	-0.00213366	-0.00126677	0.0497286	0.0431072	0.0301382	0.010402	0.0125289	0.0539081	0.00893795	-0.0152309	-3.77933e-06	0.0600007	0.0536403	0.0545058	0.0274365	0.026133	0.039549	-0.0149191	0.0514751	-0.0147362	-0.0115456	0.0268609	-0.0123739	-0.0060657	0.0425309	0.035186	-0.00940761	0.0103136	-0.0163341	0.0429462	-0.0110407
721	0.0558914	0.0532825	0.0288115	0.054356	0.0545465	0.00144386	0.0541936	0.0161599	0.0145376	-0.000426288	0.034402	0.0271654	0.0315915	0.053573	0.00116049	0.0100318	-0.0107562	0.0485704	-0.00227387	-0.00125061	0.0496512	0.0432076	0.0304748	0.0105705	0.0127722	0.0539268	0.00916492	-0.0149246	0.000240288	0.0602116	0.053714	0.0548994	0.0274812	0.0263	0.0396876	-0.0147745	0.0517673	-0.014604	-0.0115203	0.0269547	-0.012226	-0.00582992	0.0424508	0.0353225	-0.00927805	0.0104057	-0.0161879	0.0428771	-0.0109065
720	0.0559021	0.0529362	0.0287691	0.0541605	0.0544211	0.00144199	0.0540915	0.0163206	0.0142429	-0.000637466	0.0341116	0.0270241	0.0316367	0.0535275	0.00128657	0.00979531	-0.0106571	0.0484343	-0.00231131	-0.00133547	0.0498892	0.0432011	0.0303859	0.0106074	0.0127799	0.0537058	0.00918956	-0.0149095	0.000137036	0.0604017	0.0533732	0.0549165	0.0274072	0.0259205	0.0394386	-0.0147638	0.0517731	-0.0145451	-0.011401	0.0270613	-0.0124673	-0.00574701	0.0423222	0.0351739	-0.00925134	0.0102586	-0.0163887	0.042999	-0.0108
719	0.0557917	0.0526349	0.0288474	0.0541628	0.0543066	0.00164644	0.0537085	0.0163375	0.0143788	-0.00055583	0.0342121	0.0267617	0.031459	0.0537478	0.0011473	0.00972841	-0.0106696	0.0485818	-0.0023283	-0.00123043	0.0498122	0.0434645	0.0306428	0.0105481	0.0126206	0.0537125	0.00927338	-0.0148016	0.00019007	0.0602593	0.0531213	0.0548214	0.0275749	0.026134	0.0393313	-0.0148877	0.0516572	-0.0147418	-0.0113393	0.0271606	-0.0123631	-0.00567885	0.0422122	0.0350853	-0.00919985	0.0102006	-0.0160803	0.0429594	-0.0107865
718	0.055749	0.0529301	0.0289019	0.0540637	0.0544199	0.00152448	0.0540785	0.0163912	0.0144758	-0.000258317	0.0343595	0.0269926	0.0313999	0.0537145	0.00155698	0.0103448	-0.0104996	0.0484359	-0.00214128	-0.000761984	0.0497458	0.0435518	0.0306993	0.0106555	0.0128469	0.0537227	0.00941385	-0.014397	0.000470422	0.0602183	0.0533428	0.0543923	0.0276325	0.0264284	0.0396796	-0.0142806	0.0515879	-0.0141607	-0.011105	0.0272687	-0.0119065	-0.00559724	0.0423863	0.0351192	-0.00868182	0.0106596	-0.0158056	0.0430889	-0.0105012
717	0.0559026	0.0530269	0.0289332	0.0541709	0.0544863	0.00185288	0.0539702	0.0167103	0.0146322	-0.000107517	0.0344419	0.0271235	0.0315445	0.0535563	0.00173331	0.0102387	-0.0101555	0.0486977	-0.00192032	-0.000667035	0.0498632	0.04348	0.0308458	0.0108557	0.0130044	0.0537854	0.00966157	-0.0142167	0.000489572	0.0602446	0.0533515	0.054187	0.0278254	0.0263547	0.0395722	-0.0140832	0.0514473	-0.0140526	-0.0108891	0.0272109	-0.0117623	-0.00519774	0.0423207	0.0354487	-0.00832497	0.0106826	-0.0154093	0.0430556	-0.0102356
716	0.0559456	0.0529249	0.0291151	0.0540813	0.0540401	0.00244981	0.054128	0.0169865	0.0148362	0.000310017	0.034672	0.0273611	0.0319276	0.0534126	0.00194671	0.0108965	-0.00971032	0.0486651	-0.00120998	-0.000327489	0.0498296	0.0434368	0.0308773	0.0111499	0.0131375	0.0539101	0.00983267	-0.0138459	0.0010428	0.0602667	0.053471	0.0543578	0.0280361	0.0264446	0.0396858	-0.0136179	0.0514149	-0.0136523	-0.0103968	0.0276256	-0.0113029	-0.00488777	0.0425513	0.0354817	-0.00800727	0.0108233	-0.0148447	0.0431577	-0.00977243
715	0.0557188	0.0530427	0.0292604	0.0536242	0.0541324	0.00276773	0.0540146	0.0171625	0.0151126	0.000732206	0.0348219	0.0275103	0.0319559	0.0531833	0.00221571	0.0111537	-0.009105	0.0484942	-0.000913073	-7.85309e-05	0.0496839	0.0433284	0.0309404	0.0116631	0.0133331	0.053525	0.00999605	-0.0133361	0.00117798	0.0599912	0.053429	0.0543797	0.0278173	0.0267476	0.0397246	-0.0131503	0.0511651	-0.0129268	-0.00996318	0.0277465	-0.0106627	-0.00445847	0.0424661	0.0355549	-0.00764672	0.0111869	-0.0144956	0.0432202	-0.00948167
714	0.0556454	0.0529273	0.0292673	0.0538252	0.0538704	0.00311187	0.0537652	0.0175379	0.0152577	0.000859202	0.0350021	0.0277107	0.0318398	0.0527864	0.00271156	0.0118175	-0.00879092	0.048495	-0.00045732	0.000404942	0.049629	0.0431356	0.0311746	0.0119765	0.0136685	0.0533883	0.0104012	-0.0127795	0.00178932	0.0599796	0.0531656	0.0545813	0.0281291	0.026816	0.0395784	-0.0126206	0.0511629	-0.0124711	-0.009372	0.0280124	-0.00988323	-0.00414008	0.0424357	0.0357327	-0.00719961	0.0115024	-0.0137722	0.0431639	-0.00886645
713	0.0557103	0.0526928	0.0295946	0.0538686	0.0537272	0.00364428	0.0536138	0.0180253	0.0155159	0.00155171	0.0350373	0.027651	0.0322724	0.0528911	0.00323255	0.0123309	-0.00800768	0.0482452	0.000158788	0.000842188	0.0496543	0.0432041	0.0313751	0.0125309	0.0141542	0.053504	0.0110772	-0.0121655	0.00230665	0.0595721	0.0531091	0.0545153	0.0282989	0.0274661	0.0396916	-0.0119683	0.0511947	-0.0115809	-0.00883906	0.0282589	-0.00923224	-0.00331146	0.0426057	0.0355729	-0.00643441	0.0121026	-0.0130314	0.0431996	-0.00817863
712	0.0557806	0.0528634	0.0300539	0.0539492	0.0540055	0.00463559	0.0535296	0.0188025	0.0163256	0.00252718	0.0354823	0.0284102	0.0325354	0.0528719	0.00387366	0.0132617	-0.00687665	0.0484681	0.000998092	0.0018541	0.049697	0.0434188	0.0321126	0.0137772	0.0148715	0.0536289	0.011599	-0.0110391	0.00306849	0.0597618	0.0529166	0.0547511	0.0286684	0.0277724	0.0399365	-0.0107459	0.0509524	-0.0107168	-0.00762286	0.0287361	-0.00827586	-0.00252219	0.0426931	0.0358808	-0.00533798	0.0129389	-0.0120817	0.0434439	-0.0072795
711	0.0557623	0.0526915	0.0302165	0.0535336	0.0538606	0.0056019	0.0537548	0.0193396	0.0168796	0.00332353	0.0357637	0.0287317	0.0325949	0.0528032	0.00490016	0.0142232	-0.00587829	0.0481955	0.0018645	0.00273191	0.0496949	0.0436287	0.0324805	0.0145245	0.0151237	0.0535134	0.0123492	-0.00986536	0.00399939	0.0596785	0.0527333	0.0544267	0.0289931	0.0280549	0.0402233	-0.0098396	0.0510019	-0.00982366	-0.00677329	0.029309	-0.00738248	-0.0015297	0.0428768	0.0361521	-0.00430466	0.0134335	-0.0110226	0.0434769	-0.00613656
710	0.0555308	0.0523491	0.0305167	0.0532695	0.0534509	0.00617987	0.053486	0.0199411	0.0174409	0.00407801	0.0359683	0.0290372	0.032837	0.05266	0.00571834	0.0151659	-0.00482501	0.0478579	0.00237911	0.00327019	0.0495035	0.043624	0.0328636	0.0150596	0.0158246	0.0531449	0.0129706	-0.0088799	0.0047093	0.0593337	0.0525528	0.0541686	0.0293692	0.0285393	0.0402162	-0.00874028	0.0508114	-0.00884139	-0.00579008	0.0294975	-0.00616887	-0.000417702	0.0428967	0.0361637	-0.00340198	0.0142284	-0.0100268	0.0433141	-0.00520899
709	0.0559096	0.0525888	0.0313651	0.0536563	0.0534787	0.00759203	0.0537826	0.0208766	0.0184645	0.00550992	0.0365469	0.0297892	0.0333901	0.0528455	0.00691743	0.0165673	-0.00344354	0.0483885	0.00395513	0.00473955	0.0497383	0.0440134	0.0338359	0.0164242	0.0170558	0.0534748	0.0139242	-0.00723856	0.00607027	0.0593717	0.0531514	0.0544408	0.0299269	0.029244	0.0404372	-0.00723021	0.0508688	-0.00727593	-0.00406495	0.0303012	-0.00461939	0.000951574	0.0434323	0.0367634	-0.00163235	0.0150882	-0.00844441	0.0436382	-0.00374391
708	0.0556972	0.0527004	0.0316119	0.0533907	0.053715	0.00894554	0.0537315	0.021965	0.0192396	0.00668643	0.036894	0.0303653	0.03394	0.0525434	0.00826621	0.0180881	-0.00217971	0.0482374	0.00533053	0.00592066	0.0497915	0.0437937	0.0341555	0.0177837	0.0178204	0.053516	0.0148568	-0.00573035	0.00727388	0.059345	0.0529571	0.054772	0.0306048	0.0298891	0.0408887	-0.00577603	0.0509345	-0.00578052	-0.00268604	0.031151	-0.00314651	0.0021561	0.0434691	0.0374038	-0.000478989	0.0160504	-0.00682075	0.0436666	-0.00221572
707	0.0558108	0.0525429	0.0322499	0.0535008	0.0538151	0.0102248	0.0538952	0.0232176	0.0200051	0.00820285	0.0375031	0.0309924	0.0344901	0.052322	0.00935359	0.0197212	-0.000638965	0.0481269	0.00684466	0.00731179	0.0498412	0.0439926	0.0346558	0.0190779	0.0188416	0.0535006	0.0159387	-0.00410833	0.00854071	0.0592439	0.0531085	0.0550004	0.0310994	0.0307259	0.0410903	-0.00418602	0.0509152	-0.00416838	-0.0011079	0.031897	-0.0014197	0.00368492	0.0436885	0.0378827	0.00130859	0.0170796	-0.00502715	0.0439843	-0.000706113
706	0.0557816	0.0527369	0.0328627	0.0533307	0.0535669	0.0115886	0.0540157	0.0241901	0.0213454	0.00950031	0.0382343	0.0316095	0.034684	0.0522677	0.0107585	0.0210683	0.00122266	0.0482114	0.00819799	0.00889924	0.0497102	0.04406	0.0354666	0.0206132	0.0197406	0.0534608	0.0172849	-0.00228767	0.00970853	0.0594572	0.0528769	0.0553792	0.0315989	0.0313911	0.0412058	-0.00250077	0.0509643	-0.0024217	0.000714834	0.0327284	0.000331933	0.00539492	0.0440038	0.0384224	0.00297681	0.0185005	-0.00346085	0.0441466	0.00121785
705	0.0558638	0.052572	0.033815	0.0533052	0.0532036	0.0129188	0.0534528	0.025642	0.0221679	0.0109805	0.0383411	0.0324968	0.0357846	0.0521948	0.0120779	0.022864	0.00289118	0.0483285	0.00953952	0.010213	0.0497261	0.0442842	0.0363184	0.0221358	0.0209563	0.0532621	0.0184921	-0.000410202	0.0111546	0.0592743	0.0525193	0.0553684	0.0323505	0.0321594	0.0416755	-0.00075387	0.050963	-0.000616115	0.00255249	0.0332978	0.00176234	0.00707121	0.0439742	0.0386699	0.00452266	0.0193422	-0.00154569	0.0441598	0.00279011
704	0.0559209	0.0524859	0.0341437	0.0528304	0.0528233	0.0147428	0.0535251	0.0266052	0.0231105	0.012336	0.0391439	0.0333829	0.0357492	0.0519612	0.0132671	0.0246405	0.00482299	0.0480347	0.0107936	0.0113512	0.0498172	0.044592	0.0371198	0.0232417	0.0216504	0.0534068	0.0197821	0.00131778	0.0126546	0.0588476	0.0527101	0.054968	0.0329444	0.0325724	0.0414729	0.00105087	0.0505729	0.000586117	0.00404832	0.0339666	0.00395748	0.00853316	0.0440167	0.0388652	0.00614154	0.020869	0.000206852	0.0439545	0.00444302
703	0.0556221	0.0522907	0.0345669	0.0527711	0.0528976	0.0160699	0.0535195	0.0279849	0.0238996	0.0140019	0.0395544	0.0337735	0.0363204	0.0516561	0.0150677	0.0260783	0.0063106	0.047846	0.0125643	0.0128771	0.0498142	0.0444793	0.0374899	0.0248921	0.0231585	0.053088	0.021061	0.0034518	0.0140792	0.0589507	0.0524857	0.0549226	0.0332587	0.0335826	0.0421387	0.00303963	0.0503433	0.00255963	0.00611429	0.035018	0.00555166	0.0101618	0.0442161	0.0395233	0.0083235	0.0221028	0.00215264	0.0441189	0.00630916
702	0.0557927	0.05214	0.0351343	0.0531054	0.053145	0.017549	0.0535361	0.0291401	0.0256854	0.0158118	0.0400931	0.0344987	0.0368509	0.0519905	0.0165864	0.0281308	0.00820237	0.0476675	0.0145487	0.0147789	0.0500599	0.0445893	0.0381749	0.0269328	0.0246271	0.053189	0.0222556	0.00521092	0.0158216	0.0589804	0.0524218	0.0551178	0.0340188	0.0347546	0.0428328	0.00489587	0.0504545	0.00505813	0.00842119	0.0361885	0.00788496	0.0122325	0.0451199	0.040222	0.0103536	0.0233196	0.00426362	0.0446639	0.00849565
701	0.0554093	0.0520961	0.0355488	0.0530983	0.0527327	0.0192187	0.0533771	0.0302706	0.0268953	0.0173653	0.0403946	0.0350535	0.0371729	0.0515441	0.0176498	0.0296302	0.00998755	0.0473904	0.0158735	0.0159981	0.0499125	0.0449558	0.0390945	0.0283652	0.0256346	0.0528331	0.023312	0.00709966	0.0172131	0.0584737	0.0521211	0.0551264	0.0344956	0.035451	0.0427144	0.00694833	0.0500611	0.00652868	0.0102138	0.0366453	0.00957067	0.0135342	0.0452236	0.0404778	0.0121424	0.0241727	0.0058986	0.0447364	0.0102905
700	0.055712	0.0520959	0.0364098	0.0527902	0.0526353	0.0209106	0.0532595	0.0315913	0.0277251	0.0190121	0.0410552	0.0358899	0.0378527	0.0515383	0.0194041	0.0316253	0.0118886	0.0474455	0.0176792	0.0178923	0.0498949	0.0450403	0.0398708	0.0299813	0.0267247	0.0529637	0.0244676	0.00910435	0.018872	0.0587196	0.0524063	0.0556841	0.0353767	0.036095	0.0430368	0.00853947	0.0500314	0.00867614	0.0122098	0.0378008	0.0115867	0.0151826	0.0453096	0.0409441	0.0138793	0.0254669	0.00812007	0.0448295	0.0124486
699	0.0556427	0.0520587	0.0368535	0.0528795	0.0527922	0.0224098	0.0532667	0.0327779	0.0290007	0.0203777	0.0416593	0.0367846	0.0385961	0.0515776	0.0210074	0.0332975	0.0135679	0.0475313	0.019472	0.0192337	0.0498373	0.0451201	0.0408303	0.0316378	0.0279978	0.0531087	0.025507	0.0107515	0.0205337	0.0587424	0.0523995	0.0559019	0.0358074	0.0370531	0.0432484	0.0104674	0.0500005	0.0105897	0.0144191	0.0387204	0.013449	0.0167115	0.0455834	0.04148	0.0157878	0.026726	0.00989885	0.0450942	0.0141996
698	0.0556786	0.052013	0.0375099	0.0527395	0.0526518	0.0237183	0.0534297	0.0338229	0.029875	0.0217725	0.0421958	0.0373559	0.0390733	0.0514347	0.0223262	0.0349977	0.0153322	0.0473837	0.0206685	0.0207364	0.0499337	0.0454357	0.0412879	0.0329396	0.0287852	0.0532062	0.0267824	0.0127137	0.0216679	0.0583941	0.0519987	0.0558034	0.0366299	0.0378825	0.0436988	0.0123579	0.0496993	0.0122786	0.0162302	0.0393458	0.0148922	0.0184257	0.0456303	0.0420349	0.0173279	0.0280437	0.0114807	0.0452938	0.0160164
697	0.0560794	0.0521412	0.0384741	0.0528843	0.0526926	0.0253414	0.0534648	0.0351766	0.0310265	0.0233502	0.043093	0.0381772	0.039358	0.0516121	0.0239116	0.0367204	0.0169223	0.047413	0.0223496	0.0222054	0.0503805	0.0458394	0.0422962	0.0347113	0.0302749	0.0532719	0.0280431	0.0146822	0.023193	0.0585777	0.0521755	0.0557188	0.0372148	0.0384418	0.0442865	0.0143259	0.0499124	0.0141115	0.0177024	0.0403997	0.0168335	0.0202031	0.0461423	0.0424939	0.0192974	0.0293103	0.0134307	0.0455834	0.0177415
696	0.0558156	0.0519779	0.0388616	0.052292	0.0526381	0.0266088	0.0535094	0.0361275	0.0316701	0.0248205	0.0433806	0.0387456	0.0398289	0.051237	0.0250038	0.0381776	0.0186087	0.0475069	0.0237521	0.0233729	0.0503071	0.04592	0.0429554	0.0358284	0.0313542	0.0533233	0.0291037	0.0164177	0.0242285	0.0586799	0.052002	0.0557941	0.0378148	0.0391966	0.0446548	0.0154415	0.0497995	0.0156617	0.0192599	0.040943	0.018479	0.0215242	0.0463626	0.0431361	0.0211048	0.0301351	0.0151255	0.0457019	0.0193169
695	0.0558604	0.0518944	0.039321	0.0526918	0.0523193	0.0278639	0.0534642	0.0372023	0.0326193	0.0259555	0.0439159	0.0392984	0.0405411	0.0511901	0.0260457	0.0398037	0.0200234	0.0475814	0.0248605	0.0247036	0.0504814	0.0461177	0.0435597	0.037407	0.032204	0.0534418	0.0300003	0.0177493	0.0258145	0.0584408	0.0520437	0.0559219	0.0383327	0.0400054	0.0446315	0.0173718	0.0499382	0.0171056	0.0208861	0.04165	0.0199692	0.0230671	0.0466629	0.0433871	0.0224935	0.0311601	0.0164633	0.0458857	0.0209427
694	0.0559098	0.051934	0.0396116	0.052789	0.0524329	0.0291884	0.0535032	0.0383235	0.0335717	0.0274754	0.0442742	0.0400796	0.0408542	0.0515459	0.0273348	0.0410916	0.0216961	0.0477326	0.0262898	0.0260176	0.0506089	0.0462678	0.0442109	0.0385745	0.0331583	0.0533334	0.0310976	0.0192516	0.0267144	0.0581766	0.052255	0.0560952	0.0389138	0.0407809	0.0451096	0.0187186	0.0496622	0.0186862	0.0223018	0.0423603	0.0214922	0.024399	0.046869	0.0438703	0.024105	0.0322175	0.0182217	0.0460325	0.0223576
693	0.0560707	0.0522415	0.0405583	0.0527813	0.0525506	0.0304959	0.0535856	0.0390685	0.034562	0.0287293	0.0449429	0.0405434	0.0412987	0.0514142	0.0285134	0.0421999	0.0230046	0.0476128	0.027616	0.0270844	0.0506365	0.0463246	0.0450058	0.0398662	0.034054	0.0532684	0.0318733	0.020896	0.0279528	0.0585712	0.0521037	0.0566305	0.0397031	0.0414811	0.0453454	0.0200466	0.0497783	0.0201718	0.0237713	0.0430217	0.02311	0.025494	0.0472789	0.0445964	0.0255498	0.0334169	0.0196304	0.046114	0.0238235
692	0.0561924	0.0521767	0.0408222	0.0523305	0.0524009	0.0312212	0.0534474	0.0395584	0.0351829	0.0293407	0.0451437	0.0407792	0.0418313	0.051346	0.0293664	0.0433378	0.0241356	0.0472857	0.028749	0.0279386	0.0505058	0.0463334	0.045253	0.0408263	0.0348084	0.05325	0.0326737	0.0220732	0.0289127	0.0583309	0.0520667	0.0564142	0.0396314	0.0418863	0.0454681	0.0211913	0.0497565	0.0211577	0.0250189	0.0435355	0.0241784	0.0267209	0.0473573	0.0445948	0.0265094	0.0338791	0.0208312	0.0462738	0.0249384
691	0.056307	0.0522545	0.0411734	0.05242	0.0525117	0.0323747	0.0533999	0.0405562	0.0357249	0.0305682	0.0456529	0.041236	0.0420791	0.0512792	0.0302134	0.04443	0.0252037	0.0473594	0.0295482	0.0291177	0.0507125	0.0465412	0.0454452	0.0418045	0.0351988	0.0530519	0.0333386	0.0232458	0.0300133	0.0583436	0.0522663	0.0566921	0.0403259	0.0422789	0.0456946	0.022236	0.0496598	0.0222645	0.0264468	0.0440809	0.0254925	0.0276744	0.0475899	0.0448639	0.0279741	0.0348793	0.0218201	0.0463643	0.0261685
690	0.0560261	0.0520683	0.0415919	0.0525082	0.0525444	0.032972	0.0535304	0.0412929	0.0364772	0.0311006	0.0460817	0.0419096	0.0422403	0.0511469	0.0309829	0.0452551	0.0262665	0.0474935	0.0303884	0.0300914	0.0504943	0.0465362	0.0460777	0.0429219	0.0360895	0.0531673	0.0342949	0.0242418	0.0307453	0.0583962	0.0519995	0.0565634	0.0404224	0.0428992	0.0460575	0.0233232	0.0498653	0.0233837	0.0274152	0.0447176	0.0264222	0.0285575	0.0475735	0.0451052	0.0286684	0.0354966	0.0230579	0.0465268	0.0271328
689	0.0561806	0.0518965	0.0416636	0.0524422	0.0522221	0.0337144	0.0532648	0.0416288	0.0369398	0.0320376	0.046029	0.0422331	0.0424847	0.0510295	0.0316399	0.0460723	0.0270927	0.0473496	0.0309861	0.0304966	0.0505701	0.0466486	0.0465721	0.0436189	0.0365819	0.0531798	0.0345465	0.0250261	0.0313009	0.0582858	0.0521439	0.0561741	0.0407644	0.0432293	0.0459592	0.0241252	0.0494913	0.0241448	0.0280399	0.0449193	0.0274471	0.0293463	0.0478846	0.0454143	0.0295443	0.0360071	0.0237403	0.0467156	0.0279264
688	0.0562002	0.0520134	0.0419934	0.0523573	0.0521696	0.0344301	0.0533571	0.0424604	0.0375505	0.0328426	0.0462833	0.0423613	0.0427679	0.0509609	0.0322487	0.046988	0.0278908	0.0475662	0.0317848	0.0312275	0.0506238	0.0470375	0.0470091	0.0440749	0.0372423	0.0533189	0.0353326	0.026217	0.032149	0.0582042	0.051952	0.0565463	0.0410738	0.0435603	0.0459903	0.0251335	0.049785	0.0252275	0.0289165	0.0453552	0.0280021	0.0302446	0.0477649	0.04531	0.0302786	0.0366085	0.0247382	0.0466049	0.0287206
687	0.056146	0.0517254	0.0421682	0.0520086	0.0519718	0.0350577	0.0535847	0.0428513	0.0377203	0.0332697	0.0464455	0.0427111	0.0429957	0.0510761	0.03257	0.0476198	0.028447	0.0473386	0.0325854	0.031664	0.0506727	0.0469411	0.0474085	0.0444831	0.0375594	0.0530827	0.0356803	0.0266574	0.0323656	0.0579922	0.0520281	0.0566849	0.0413879	0.0438438	0.0461543	0.0255245	0.0493295	0.0257026	0.0297637	0.0454189	0.0286119	0.0308107	0.0481157	0.0458743	0.0309534	0.0370246	0.0255283	0.0467271	0.0294326
686	0.0561753	0.0517963	0.0422267	0.0522452	0.0519187	0.0355714	0.053334	0.0433175	0.0379832	0.0335998	0.0466846	0.0429433	0.0429283	0.0507369	0.0330883	0.0483705	0.0291681	0.0474697	0.0329577	0.0322606	0.0505667	0.0468181	0.0474501	0.0451114	0.037914	0.0531492	0.0359044	0.0275607	0.033066	0.0577044	0.0520456	0.0567818	0.0417476	0.0440237	0.0463068	0.0263554	0.0495658	0.0263141	0.0303738	0.0456994	0.0295121	0.0312726	0.0480675	0.0459446	0.0316391	0.0373176	0.0261944	0.0467163	0.0298883
685	0.0562994	0.0517763	0.0424736	0.0521261	0.0517437	0.0359541	0.0533696	0.043847	0.0383255	0.0338595	0.0468915	0.0432609	0.0434141	0.05091	0.0335137	0.0489398	0.0295566	0.0473458	0.03341	0.0327245	0.0507079	0.0467477	0.0476705	0.0457776	0.0381439	0.0530186	0.0365487	0.0279657	0.0334449	0.0578075	0.0518282	0.056767	0.0417271	0.0441335	0.0463546	0.0268688	0.0498041	0.0268488	0.0307921	0.0463419	0.0300703	0.0318523	0.0479147	0.0460933	0.0322343	0.0377412	0.0268408	0.0469234	0.0305748
684	0.0559565	0.0518333	0.0425603	0.051934	0.0519117	0.0361975	0.0531833	0.043917	0.0383501	0.0345531	0.0469923	0.0433657	0.0434973	0.0506643	0.0337533	0.049235	0.0300129	0.0474452	0.0336724	0.0328879	0.0505581	0.0469376	0.0474966	0.046049	0.038456	0.0530492	0.0365862	0.0283442	0.0338567	0.057727	0.0517789	0.0565184	0.041851	0.0444188	0.0462449	0.0271346	0.04967	0.0272932	0.0310672	0.0463973	0.0303481	0.0321136	0.0479305	0.0460415	0.0327991	0.0380382	0.0268739	0.046776	0.0312365
683	0.0562719	0.0518399	0.0430545	0.0520001	0.051709	0.0365232	0.0532322	0.0442113	0.0387653	0.0348242	0.0473024	0.0433608	0.0433282	0.0507522	0.0341971	0.049307	0.0305293	0.0474327	0.0340499	0.0333057	0.0507861	0.0469385	0.0478533	0.0461617	0.0386598	0.0532422	0.0368792	0.028751	0.0341697	0.0577571	0.0518825	0.056379	0.0418745	0.0445228	0.0463497	0.0277304	0.0497993	0.027749	0.0314994	0.0463776	0.0308086	0.0325976	0.0479979	0.0460563	0.0331613	0.0382377	0.0272608	0.0466341	0.0313306
682	0.0563282	0.0518653	0.0432945	0.0522225	0.0518271	0.037009	0.0535778	0.0446671	0.0391261	0.0352817	0.0473005	0.0434653	0.0436436	0.0506734	0.0344603	0.0500795	0.0307858	0.0475836	0.0344768	0.0337036	0.0508703	0.0471362	0.0480663	0.0465171	0.0387154	0.0530452	0.0375827	0.0292714	0.0343333	0.057843	0.0519067	0.0566071	0.0423919	0.0449871	0.046502	0.0281705	0.0498368	0.0282626	0.032008	0.0467417	0.0312384	0.0330761	0.0482127	0.0462759	0.0334878	0.0386726	0.0278726	0.0470188	0.0318953
681	0.056034	0.0516832	0.0429217	0.0518949	0.0517275	0.0367752	0.0532769	0.0445216	0.0389174	0.0350124	0.0472424	0.0435434	0.0436775	0.0503582	0.0343846	0.0502574	0.0310198	0.0472484	0.0342376	0.0336955	0.0505595	0.04687	0.0481234	0.0464368	0.0388338	0.0528036	0.037313	0.0293347	0.0345462	0.057591	0.0514725	0.0567377	0.0422355	0.0448543	0.0464835	0.0283299	0.0495241	0.0282058	0.0321163	0.0463983	0.0314046	0.0331805	0.0480478	0.0462329	0.0336578	0.0386096	0.0281544	0.0469298	0.031615
680	0.0559803	0.0515653	0.0430792	0.0517259	0.051481	0.0370321	0.0531855	0.0447328	0.0387127	0.0350626	0.0470816	0.0435296	0.0436029	0.0501094	0.0345088	0.0500914	0.0310734	0.0470585	0.0346473	0.0337858	0.0505206	0.0468298	0.0478312	0.0463639	0.0387643	0.0528438	0.0372693	0.0298352	0.0343258	0.0575146	0.0514095	0.0565392	0.0420493	0.0449474	0.0463262	0.0285803	0.0489693	0.0282556	0.0322673	0.0464699	0.031421	0.033187	0.047801	0.0459076	0.033704	0.0386042	0.0281535	0.0465178	0.0317319
679	0.0559038	0.0517305	0.0428988	0.051829	0.0517152	0.0372905	0.0531735	0.0447477	0.0391785	0.0353697	0.0472009	0.0436646	0.0436246	0.0502056	0.0346735	0.0505269	0.0314337	0.0470281	0.034782	0.0338604	0.0504076	0.0467682	0.0479926	0.0468393	0.0389606	0.0528458	0.0374833	0.0298888	0.0343808	0.0573677	0.0516378	0.0567463	0.0420787	0.0447977	0.0461347	0.0286264	0.0491953	0.0285923	0.0323309	0.0464279	0.0318104	0.0332609	0.0482125	0.04625	0.0339351	0.0387458	0.028636	0.0468284	0.031991
678	0.055992	0.0514863	0.0431004	0.0515035	0.0513744	0.0371177	0.0530299	0.0447924	0.0390206	0.0353886	0.047127	0.0435831	0.0436637	0.0501021	0.0344952	0.0504031	0.0313583	0.0471783	0.0346089	0.0338738	0.0502603	0.0465766	0.0479955	0.046946	0.0388971	0.052889	0.0373682	0.0297548	0.0345625	0.0570884	0.0514178	0.0564741	0.0418484	0.0447853	0.0460654	0.0285479	0.0490111	0.0287842	0.0323642	0.0465569	0.0317664	0.0333902	0.0480202	0.0460345	0.0339261	0.03867	0.0285667	0.0465239	0.0321364
677	0.0560856	0.0515873	0.0429973	0.0515506	0.0512465	0.0372748	0.053002	0.0448182	0.0390819	0.0354809	0.0470579	0.043793	0.0434498	0.0501103	0.0346767	0.0505034	0.0316232	0.0470439	0.0347702	0.0337719	0.0504212	0.0466365	0.0478941	0.0467613	0.0389887	0.0524784	0.0375668	0.0296957	0.0344439	0.0571198	0.051349	0.0561026	0.0419354	0.0447557	0.0460483	0.0286503	0.0490798	0.0285785	0.0325364	0.0463036	0.0320704	0.0334421	0.0478115	0.0458039	0.033883	0.0387383	0.0287023	0.046597	0.0322583
676	0.0558958	0.0513884	0.0428766	0.0515161	0.0512134	0.0371737	0.0529549	0.0448687	0.0389612	0.0353722	0.0469799	0.043636	0.0436792	0.0499919	0.0345332	0.0504971	0.0313399	0.0469916	0.0345019	0.0338257	0.0504032	0.0466692	0.0478697	0.0467217	0.0385891	0.0526227	0.0375536	0.0299406	0.0345993	0.0572714	0.0511927	0.0560229	0.0419979	0.0447459	0.046021	0.02869	0.0490217	0.0285333	0.0322738	0.0464384	0.0319226	0.0335456	0.0478773	0.045846	0.0337249	0.0387893	0.0285153	0.0464726	0.0321791
675	0.0560588	0.0514074	0.043072	0.0515228	0.0510841	0.0373282	0.0529913	0.0447084	0.0389601	0.03532	0.0469335	0.0436121	0.043644	0.0500368	0.034657	0.0504397	0.0316502	0.0470331	0.0348118	0.033787	0.0502869	0.0468658	0.0477677	0.0468232	0.0388195	0.0525077	0.0376197	0.0300536	0.0346658	0.057384	0.0512393	0.0561782	0.0419615	0.0446163	0.0458849	0.028756	0.0489738	0.0286574	0.0324223	0.0464572	0.0319698	0.0333078	0.048084	0.0458283	0.0338686	0.0388624	0.0287022	0.0467026	0.0322562
674	0.0559337	0.0514883	0.0430144	0.0515192	0.0510219	0.0372356	0.0529489	0.0445557	0.0388724	0.0348506	0.0469407	0.04359	0.0436273	0.0498535	0.034446	0.0502066	0.0313342	0.0469526	0.0344734	0.0337819	0.0503145	0.0466543	0.0477579	0.0464924	0.0386009	0.0525435	0.0374824	0.0299246	0.0344268	0.057138	0.0512744	0.0560734	0.0418807	0.0443631	0.0457742	0.0287776	0.0488632	0.0287956	0.0323132	0.0462113	0.0318835	0.0330668	0.048103	0.0457264	0.0336466	0.038671	0.0286461	0.0465586	0.0318424
673	0.0559994	0.0513912	0.0428855	0.0514718	0.0511536	0.037279	0.0529627	0.0445156	0.0387726	0.0352981	0.0469524	0.0435222	0.0435051	0.0499524	0.03448	0.0505768	0.0315067	0.0469479	0.0346586	0.0335842	0.0504285	0.0469057	0.0477097	0.0464706	0.038681	0.0525838	0.0375097	0.0300317	0.0346193	0.0571998	0.0513972	0.0562685	0.0421337	0.0444972	0.045728	0.0287411	0.0490065	0.0287713	0.0324029	0.0463051	0.0319248	0.0332243	0.0480407	0.0459097	0.033755	0.0387284	0.0285837	0.0466232	0.0322424
672	0.0558535	0.0514809	0.0428607	0.0513132	0.0511158	0.0371029	0.052944	0.0448374	0.0389362	0.0349294	0.0471078	0.0434886	0.0436237	0.0498635	0.0342991	0.0503394	0.0312417	0.0468389	0.0343143	0.0333621	0.0502413	0.0465944	0.0476409	0.0461049	0.0386983	0.0527015	0.037298	0.029712	0.0343289	0.0570962	0.0514088	0.0562454	0.0418638	0.044596	0.0456997	0.0284841	0.0489562	0.0288115	0.0323324	0.0463378	0.0318291	0.03308	0.0480423	0.0456339	0.0335028	0.0384718	0.0285401	0.046565	0.0320275
671	0.0557354	0.0514029	0.0426486	0.0512755	0.0509251	0.0369879	0.0529008	0.0446187	0.0388202	0.0349716	0.0470126	0.0432533	0.0436085	0.0499656	0.0344405	0.050381	0.0310069	0.0469326	0.0344813	0.0332345	0.0502195	0.0465536	0.0474292	0.0462905	0.0382608	0.0526632	0.0371145	0.0297558	0.0342341	0.0568963	0.0513805	0.0559632	0.0419792	0.0443302	0.0458543	0.0282546	0.0490222	0.0288013	0.0321952	0.0462612	0.0316096	0.0331018	0.0479009	0.0454482	0.0335358	0.0385797	0.0283462	0.0464901	0.031826
670	0.0560776	0.051457	0.0427819	0.0512947	0.0509672	0.0367516	0.052872	0.0443637	0.0385412	0.0348796	0.0467935	0.0432756	0.0434737	0.0496621	0.0341656	0.049781	0.0308899	0.0468783	0.0342526	0.0333464	0.0503469	0.0466042	0.0476665	0.0461441	0.0383035	0.0526217	0.0370829	0.0296147	0.0341913	0.057062	0.0512317	0.055903	0.0416313	0.0444984	0.0456549	0.0281951	0.0490802	0.0283443	0.0318873	0.0461874	0.0314186	0.0329727	0.0478371	0.045684	0.0332971	0.0386098	0.028097	0.0466076	0.0318202
669	0.0555782	0.0511599	0.0425073	0.050723	0.0505796	0.0363948	0.0525644	0.0440725	0.0376056	0.034221	0.0465225	0.0429953	0.0431614	0.0493728	0.03357	0.0493973	0.0304734	0.0465839	0.033287	0.0326819	0.0498656	0.0462938	0.047211	0.045363	0.0376737	0.0524366	0.0365935	0.0287428	0.0333476	0.0568401	0.050919	0.0555622	0.0413662	0.0437935	0.0452341	0.0277759	0.0487805	0.0271208	0.0313186	0.0457767	0.0309142	0.0324289	0.0472936	0.0451487	0.0324964	0.0380537	0.027511	0.0461145	0.0309188
668	0.0557529	0.0512175	0.0424269	0.0507619	0.0504672	0.0357981	0.0528015	0.0435189	0.0372204	0.033238	0.046327	0.0427771	0.0428864	0.0492444	0.0326244	0.0487737	0.0295354	0.0466793	0.0324947	0.0316196	0.0502591	0.0466168	0.0470147	0.0442367	0.0369548	0.0522581	0.0363419	0.0283008	0.0323605	0.0567681	0.0510222	0.055758	0.0413791	0.0432001	0.0447157	0.0268784	0.0488904	0.026403	0.0299538	0.045152	0.0299946	0.0319076	0.0473526	0.0446093	0.031596	0.0376606	0.0266222	0.0460573	0.0296799
667	0.0558941	0.0513434	0.0422957	0.0512892	0.0507289	0.034821	0.0529451	0.0434054	0.0368236	0.0327541	0.0462528	0.0425317	0.0431193	0.0496519	0.0319141	0.0478717	0.0289182	0.0472115	0.0318618	0.0310202	0.0502452	0.0467207	0.0466234	0.0437597	0.0368234	0.0524702	0.0358531	0.0274951	0.0319001	0.0569868	0.0512637	0.0562374	0.0412556	0.0431137	0.0448772	0.0258023	0.0492818	0.0259725	0.0293485	0.0447712	0.0289878	0.0311054	0.0475994	0.0447957	0.0308973	0.0370072	0.0262677	0.0462766	0.0290396
666	0.0556699	0.0514277	0.0417083	0.0511023	0.0509916	0.034233	0.0528087	0.0425638	0.036132	0.032003	0.0458302	0.042265	0.0427489	0.0495931	0.0315355	0.0472022	0.0281687	0.04693	0.0313447	0.0304757	0.0499714	0.0463443	0.0463435	0.0431375	0.0362908	0.0523697	0.0350821	0.0264172	0.0313866	0.0569671	0.0514258	0.0559963	0.0407228	0.042937	0.0447329	0.0253093	0.0489771	0.0254151	0.0285082	0.0444912	0.0283377	0.0303261	0.0476561	0.0445081	0.0300863	0.0364276	0.0249341	0.0464075	0.0281067
665	0.0555198	0.0512362	0.0415337	0.0510294	0.0505739	0.0337056	0.0525958	0.042082	0.036275	0.0313072	0.0456399	0.041842	0.0425292	0.0492348	0.0307925	0.04679	0.0275351	0.0469408	0.0307961	0.0300178	0.049937	0.0462449	0.0460711	0.0427553	0.0358307	0.0522453	0.0349996	0.025775	0.0309254	0.0568077	0.0510805	0.0556377	0.0402535	0.0426196	0.0444594	0.0246721	0.0489848	0.0246674	0.0279658	0.0441837	0.0276946	0.029566	0.0473765	0.0443909	0.0295899	0.0359354	0.0247819	0.046229	0.0276136
664	0.0556962	0.0512833	0.0416212	0.0510229	0.0507071	0.0334763	0.0529002	0.0421256	0.0359249	0.0312654	0.0453953	0.0417786	0.0421515	0.0492755	0.0307538	0.0463573	0.0272518	0.0468325	0.0302151	0.0296337	0.0499481	0.0461024	0.0458438	0.0424597	0.0355104	0.0523937	0.0347666	0.0254513	0.0307978	0.0568361	0.0510803	0.0556191	0.0403474	0.0424314	0.0444954	0.0242408	0.0490469	0.0244513	0.02769	0.0441054	0.0275277	0.0295037	0.047285	0.0442305	0.0291749	0.035996	0.0241743	0.0461625	0.0272039
663	0.0554753	0.0512336	0.0412725	0.0508175	0.0507253	0.0331447	0.052658	0.041678	0.0354195	0.0308401	0.0454455	0.0415933	0.0421154	0.0493612	0.0301887	0.0459685	0.0270213	0.0467266	0.0299292	0.0293325	0.0499401	0.0459394	0.0457323	0.0420237	0.0352341	0.0522592	0.0344952	0.025171	0.0304107	0.0569716	0.051071	0.0553228	0.0401617	0.0422047	0.0443873	0.0238265	0.0490328	0.0240966	0.0273384	0.0436446	0.0271149	0.0290538	0.04721	0.0438692	0.0290563	0.0358195	0.0239433	0.0459166	0.0269782
662	0.0557134	0.0511646	0.0413649	0.0509306	0.0505675	0.0330763	0.0528482	0.0416457	0.0353286	0.0306723	0.0453321	0.0413551	0.0418825	0.0494232	0.0301144	0.0459764	0.0269464	0.0469018	0.0301678	0.0291341	0.05004	0.0464147	0.0456953	0.0416567	0.0353109	0.0522904	0.0343207	0.0251986	0.0301777	0.0570917	0.0510251	0.0555679	0.0402413	0.0420513	0.0444238	0.0238067	0.0487723	0.023977	0.0270225	0.0438273	0.0273205	0.0290456	0.047179	0.0437462	0.0286296	0.0355969	0.0237409	0.0458999	0.0267014
661	0.0555368	0.0512663	0.0411744	0.0509359	0.0504354	0.0329065	0.0526903	0.0413247	0.0353461	0.0303988	0.0453833	0.0413367	0.0421079	0.0493849	0.0299309	0.0457894	0.0267567	0.0469248	0.0297467	0.0288822	0.0500036	0.0461583	0.0454768	0.0415678	0.0350315	0.0520926	0.0342082	0.0249863	0.0299136	0.0569385	0.0509873	0.0556279	0.0400754	0.0418926	0.0440862	0.0237343	0.0489392	0.0234858	0.0268985	0.0435468	0.0269293	0.0286655	0.047124	0.0438494	0.0285772	0.0353888	0.0234793	0.0457818	0.026345
660	0.0556974	0.0512489	0.0412379	0.0510625	0.0503395	0.0328645	0.052886	0.0413715	0.0353234	0.0300977	0.045324	0.0415221	0.04208	0.0492108	0.0295893	0.0458617	0.0263279	0.0469733	0.0297867	0.0288985	0.0497548	0.046279	0.0454879	0.041349	0.0349961	0.0523446	0.0340644	0.0248581	0.0298714	0.0569384	0.051251	0.0558665	0.0403028	0.0417858	0.044239	0.0235675	0.0487691	0.0235565	0.0267156	0.0433361	0.02683	0.0286774	0.0470401	0.0438008	0.0282144	0.0353712	0.0234222	0.0459402	0.0263505
659	0.0555968	0.0512792	0.0412148	0.0507656	0.050501	0.0327425	0.0527722	0.0413307	0.0350485	0.0300987	0.0454157	0.0415118	0.0419715	0.0493648	0.0295808	0.0455867	0.0262502	0.0467713	0.0295081	0.0286534	0.0498031	0.0462971	0.0454554	0.0410888	0.0347342	0.0524966	0.0340224	0.0245957	0.0296878	0.0567833	0.0512758	0.0554983	0.0400689	0.0417053	0.0437133	0.023337	0.0489018	0.0235087	0.0265611	0.0433138	0.0265639	0.028653	0.0473209	0.0437249	0.0279829	0.0351896	0.0232509	0.0458834	0.0261432
658	0.055507	0.0513214	0.0411728	0.0507156	0.0506036	0.0325779	0.052813	0.0411168	0.0347673	0.0298747	0.045258	0.0413922	0.0416991	0.0492105	0.029405	0.0454526	0.026047	0.0468847	0.0294077	0.0285886	0.0497905	0.0459416	0.0452399	0.0408538	0.0347048	0.0523418	0.034045	0.0243351	0.0294528	0.0566281	0.0511355	0.0554198	0.0400012	0.041542	0.0440281	0.0230774	0.0487963	0.0231449	0.0262268	0.043327	0.026521	0.0284899	0.0469788	0.0435677	0.0278416	0.0351517	0.0230945	0.045843	0.0258789
657	0.0554779	0.0515297	0.0410468	0.050673	0.0504198	0.0323405	0.0528227	0.0408882	0.0348517	0.0298414	0.0450139	0.0413022	0.0418913	0.0491383	0.0292716	0.0453178	0.0257857	0.0467951	0.0290982	0.0281802	0.0497194	0.0457504	0.0453436	0.0407761	0.0345782	0.0523155	0.0340064	0.0243003	0.0294216	0.0567564	0.05113	0.0552991	0.0396926	0.0416007	0.0438208	0.0229663	0.0485585	0.0230764	0.0262109	0.043037	0.026202	0.028237	0.0470174	0.0435993	0.0277464	0.0347958	0.0230273	0.0459645	0.025802
656	0.055424	0.0515168	0.0411303	0.0507293	0.0502941	0.032242	0.0526379	0.0410019	0.0343951	0.0296356	0.0449499	0.0413566	0.0416349	0.0491635	0.0290105	0.0452392	0.0258565	0.04673	0.0290985	0.0280764	0.0498365	0.046019	0.045293	0.0408271	0.034328	0.0524045	0.0338698	0.0242232	0.0292071	0.0568396	0.0509501	0.0556295	0.039683	0.041361	0.0438775	0.0229848	0.0487725	0.0229687	0.0260273	0.0429305	0.0263535	0.028092	0.0470379	0.0434629	0.0276611	0.0348547	0.0228739	0.0459062	0.0258947
655	0.0553762	0.0513284	0.0408835	0.0504334	0.0499963	0.0320064	0.0525764	0.0406235	0.0342382	0.0294145	0.0449606	0.0410412	0.041533	0.0491394	0.0289037	0.0451197	0.025765	0.0467439	0.0290126	0.0278172	0.0496499	0.0458288	0.045018	0.040302	0.0341233	0.0521087	0.0335348	0.0239495	0.0290959	0.0565908	0.0509748	0.0555741	0.0396055	0.0411281	0.0437454	0.0228225	0.0484926	0.0226686	0.0256353	0.0428713	0.025973	0.0279676	0.0467451	0.043228	0.0273634	0.0344355	0.0225391	0.0456089	0.0255307
654	0.0549574	0.0509161	0.040549	0.0502559	0.0497907	0.0317407	0.0525064	0.0405867	0.0340091	0.0291313	0.044617	0.0409151	0.0414131	0.0488919	0.0286808	0.0448287	0.0252943	0.0465948	0.0285062	0.0275444	0.0494811	0.0457252	0.0449407	0.0401555	0.0339092	0.0519764	0.0334708	0.0238344	0.0285858	0.0564357	0.0508178	0.0552973	0.0393847	0.040982	0.0431911	0.0224646	0.0482669	0.0223696	0.0254229	0.0425306	0.0258661	0.0276805	0.0467974	0.0429109	0.0269909	0.0344804	0.02244	0.04541	0.0252152
653	0.0551882	0.0509099	0.0407036	0.0502984	0.0499637	0.031858	0.0525226	0.0406548	0.0340708	0.0291257	0.0447982	0.0409206	0.0414311	0.0489181	0.0286428	0.0450013	0.0253061	0.0467951	0.0286791	0.0277507	0.0495022	0.0458675	0.04501	0.0399674	0.0339704	0.0519505	0.0334032	0.0236234	0.0288136	0.0565069	0.0509842	0.0552858	0.0392829	0.0411412	0.0434703	0.0225135	0.04853	0.0227589	0.0253768	0.0427108	0.025916	0.0274848	0.0470393	0.0431031	0.0272222	0.034458	0.0225534	0.0456242	0.0252532
652	0.0553408	0.051357	0.0406712	0.0504389	0.0501792	0.0319955	0.0526869	0.0408527	0.0342161	0.0294083	0.0450152	0.04107	0.0415211	0.0489477	0.0288858	0.0450257	0.0254605	0.0470126	0.0288826	0.0277343	0.0496891	0.0460262	0.0449375	0.0400718	0.0340525	0.0521788	0.0333097	0.0238911	0.0288599	0.0565746	0.051083	0.0553518	0.0395037	0.041216	0.0436057	0.0224335	0.048791	0.0227825	0.0255763	0.042758	0.0260324	0.0277275	0.0468199	0.0432799	0.0270751	0.0345038	0.0224435	0.0459104	0.0252689
651	0.0552476	0.0510891	0.0405948	0.0502841	0.0496674	0.0316882	0.0525409	0.0405337	0.0341819	0.0288571	0.0445042	0.0408687	0.0412599	0.0487465	0.028386	0.0445931	0.0252604	0.0465683	0.0284346	0.027515	0.0495123	0.04571	0.0448646	0.0398068	0.0338137	0.0521091	0.0332288	0.023476	0.0286894	0.0564205	0.0509941	0.0549064	0.0393438	0.0410505	0.0432213	0.0220918	0.0485676	0.0222587	0.0252474	0.0426353	0.0255685	0.0274533	0.0467203	0.042836	0.0267163	0.034382	0.022171	0.0455495	0.0247518
650	0.055136	0.0509285	0.0406383	0.0502728	0.0497779	0.0315677	0.0524553	0.0405173	0.033991	0.0285928	0.0446276	0.0409378	0.0412695	0.0488216	0.0282529	0.0447382	0.0252603	0.0463594	0.0282151	0.0273858	0.049533	0.0458985	0.044683	0.0400221	0.0337089	0.0518838	0.0333339	0.0235195	0.0285798	0.0562266	0.0509784	0.0552065	0.0393597	0.0410594	0.0432512	0.0221507	0.048406	0.0223679	0.0252324	0.0424983	0.0256205	0.0273575	0.0465701	0.0430901	0.0267213	0.0343477	0.0219398	0.0455617	0.024861
649	0.0552634	0.0510963	0.0408681	0.0500763	0.0498566	0.0316217	0.0526011	0.0406045	0.0339839	0.0284885	0.0446065	0.0408475	0.0411392	0.0488345	0.0284997	0.0446788	0.025146	0.0465664	0.0282396	0.0273699	0.0495378	0.0459717	0.0445591	0.0395661	0.0335749	0.0520025	0.0332497	0.0235673	0.0283736	0.0563562	0.0508517	0.0552483	0.03906	0.0408895	0.0432562	0.0221542	0.0485225	0.0224248	0.0250668	0.042571	0.0253994	0.0273399	0.0466395	0.0428206	0.026848	0.0342469	0.0220315	0.0456012	0.0248594
648	0.0551403	0.050934	0.0404968	0.050125	0.0497964	0.0313297	0.0524314	0.0404608	0.0336739	0.0285678	0.0445449	0.0407406	0.0410775	0.0486695	0.0280042	0.0445614	0.0251044	0.0465034	0.0281894	0.027061	0.0494163	0.0456793	0.0444768	0.0394262	0.0333403	0.0518078	0.0330565	0.0232528	0.0280671	0.0562318	0.0506862	0.0550523	0.039109	0.040708	0.0429936	0.0220079	0.0482851	0.0219085	0.024702	0.0423607	0.0253241	0.0270612	0.0465408	0.042752	0.0265944	0.0341327	0.0219415	0.0455259	0.0244303
647	0.0549988	0.0508236	0.040357	0.0499523	0.0496439	0.0312027	0.0521402	0.040332	0.0334487	0.0283248	0.0445268	0.0405679	0.0412179	0.0482802	0.0279294	0.0444059	0.0248181	0.0464156	0.0280747	0.0270921	0.0491258	0.0456082	0.0442654	0.0390583	0.0333149	0.0517079	0.0328134	0.0232195	0.0281089	0.0560973	0.0506449	0.0551377	0.0389521	0.0405466	0.043022	0.0219747	0.04834	0.0221145	0.0248581	0.0421126	0.0254641	0.0270637	0.0465602	0.042455	0.0264117	0.0339363	0.0218063	0.0455011	0.0243025
646	0.0550646	0.0508805	0.0404767	0.0500448	0.0496621	0.0313086	0.0522435	0.0404347	0.0336513	0.0281389	0.0443942	0.0406134	0.0412803	0.0485212	0.0280168	0.0445464	0.0247573	0.0467864	0.0278928	0.0270892	0.0492553	0.0455648	0.0445118	0.0391267	0.0331759	0.05179	0.0328549	0.0230616	0.0281088	0.0560689	0.0506984	0.0550327	0.0389573	0.0404673	0.0429123	0.0219307	0.0483571	0.0221013	0.0247885	0.0418457	0.0252094	0.0268557	0.0466731	0.0425888	0.0265137	0.033805	0.0219138	0.0456221	0.0243262
645	0.0547722	0.0507231	0.0403221	0.0499385	0.0495909	0.0311491	0.0522166	0.0402756	0.0333718	0.0282919	0.0442382	0.0404896	0.041232	0.0481958	0.0278166	0.0442504	0.0246321	0.0464557	0.027568	0.0269167	0.0493524	0.0456672	0.0443542	0.0391156	0.0331998	0.0519224	0.0329572	0.0230111	0.027853	0.0561708	0.0504833	0.0548878	0.038996	0.0405074	0.0428046	0.0217375	0.0482438	0.0220616	0.0247675	0.0421377	0.0253328	0.0268374	0.0465222	0.0425945	0.0263019	0.0340019	0.0217972	0.0454728	0.0243171
644	0.054917	0.0509774	0.0404926	0.0499169	0.0496423	0.0313268	0.05259	0.0402674	0.0335654	0.0281547	0.0446042	0.0406708	0.0411528	0.0484374	0.0277916	0.0444497	0.024854	0.0463467	0.0277113	0.0271149	0.0494992	0.0458368	0.0443495	0.0392006	0.0329955	0.0517805	0.0332191	0.0231922	0.0280388	0.0562577	0.0506518	0.0551959	0.0392436	0.0405406	0.0430547	0.0218711	0.0484543	0.0222028	0.0247386	0.0419134	0.0251918	0.0268185	0.0465368	0.0426904	0.0264098	0.0339659	0.0217578	0.0455891	0.0240598
643	0.0549931	0.0510706	0.0406155	0.049832	0.0495257	0.0310989	0.0524784	0.0401556	0.0333323	0.0280451	0.0444185	0.0406436	0.0410446	0.0483933	0.0278007	0.0444183	0.0248774	0.0465233	0.0277111	0.0268632	0.0495003	0.0458693	0.0444706	0.0390577	0.0330935	0.0518248	0.0331016	0.02326	0.0280915	0.0560253	0.0506335	0.0551359	0.0391739	0.0406496	0.0427826	0.0218048	0.0482434	0.0219694	0.0245679	0.0421759	0.0253213	0.0269162	0.0462348	0.0423868	0.0262992	0.0339033	0.0216852	0.045436	0.0241085
642	0.0550402	0.0508928	0.0405457	0.0499078	0.0497288	0.0312125	0.0525775	0.0403441	0.0333827	0.028196	0.0445373	0.0407004	0.0409362	0.0483641	0.02768	0.044738	0.0249661	0.0466262	0.0277149	0.0271461	0.0495374	0.0457669	0.0443761	0.0386321	0.0330649	0.0519354	0.033111	0.0231869	0.0280237	0.0559807	0.0509471	0.0554589	0.0391208	0.0406688	0.0428677	0.021904	0.0482569	0.0219874	0.0245233	0.042085	0.0252395	0.0267734	0.0466559	0.0424826	0.0260107	0.0340192	0.0219046	0.0455403	0.0240448
641	0.0550202	0.0509725	0.0405444	0.0497259	0.0494627	0.0308425	0.0522992	0.0400528	0.0332383	0.028056	0.0445196	0.0406371	0.0409002	0.0483173	0.0274193	0.0443928	0.0245885	0.0464574	0.0274883	0.0265198	0.0492381	0.0457421	0.044334	0.0386197	0.0330447	0.0517575	0.0328793	0.0232792	0.0279612	0.0559668	0.0508057	0.0552177	0.0388581	0.0402846	0.042644	0.0215259	0.0480891	0.0219231	0.0244052	0.0419527	0.0252436	0.0266564	0.0464823	0.04233	0.0259292	0.0338653	0.0217897	0.0453673	0.023738
640	0.0550212	0.0511438	0.0404637	0.0497831	0.0496129	0.0311881	0.0523581	0.0403133	0.0332042	0.0280101	0.0443454	0.0405067	0.0410193	0.0483074	0.0274144	0.0444695	0.0245571	0.0466907	0.0275877	0.0267176	0.0492226	0.0457339	0.044308	0.0386	0.032898	0.0519657	0.0327501	0.0230512	0.0277782	0.0560819	0.050532	0.0550258	0.0392747	0.0406546	0.0426987	0.0217352	0.0483499	0.0219794	0.0246176	0.0419962	0.0252088	0.0269644	0.0465692	0.0423347	0.0260205	0.0339396	0.0218027	0.0456168	0.0239951
639	0.0547804	0.0508931	0.0402551	0.0495507	0.049288	0.0309018	0.0522168	0.0402283	0.0328821	0.0279403	0.0439609	0.0404556	0.0407142	0.0480583	0.0271895	0.044102	0.0244077	0.046297	0.0272452	0.0264892	0.0490769	0.045482	0.0441682	0.0383173	0.0325389	0.0516981	0.0327556	0.0227444	0.0277838	0.0556391	0.0505451	0.0549023	0.0388298	0.0402131	0.0426209	0.0214624	0.0480473	0.0218014	0.0242334	0.0418727	0.0248227	0.0266463	0.0463825	0.0422138	0.0256796	0.0334454	0.0214593	0.0452922	0.0237562
638	0.0548202	0.0508208	0.0403644	0.0496953	0.0493916	0.0309179	0.0522345	0.0400126	0.0329739	0.0279466	0.0443231	0.0403786	0.0409278	0.0481889	0.0272497	0.0442471	0.0244664	0.0462845	0.027475	0.0263959	0.0491889	0.0455139	0.0440733	0.0381136	0.0328072	0.0515793	0.0325699	0.0227526	0.0277703	0.055948	0.050587	0.0549489	0.0387731	0.0401455	0.042752	0.0213451	0.048064	0.0215844	0.0242605	0.0415927	0.0248378	0.0267166	0.0462304	0.0421757	0.0256518	0.0337979	0.0214877	0.0453659	0.0238112
637	0.054988	0.0507189	0.0404552	0.0496267	0.0493696	0.0308745	0.0523813	0.0401987	0.0330216	0.0280099	0.044528	0.0403367	0.0409579	0.0481562	0.0274222	0.0442165	0.0245058	0.0465415	0.0274243	0.0264135	0.0492875	0.0456546	0.0442977	0.038359	0.0327455	0.0517708	0.0328758	0.0230057	0.0277438	0.0560497	0.0507905	0.0553609	0.0390475	0.0403335	0.0427091	0.0214083	0.0483645	0.0216327	0.024354	0.0418434	0.0250179	0.0267548	0.0464797	0.0422465	0.0257833	0.0338166	0.0216221	0.0455668	0.0239743
636	0.0546368	0.0505972	0.0401297	0.0496458	0.0490303	0.0307663	0.0522118	0.0397284	0.0326955	0.0277347	0.0442212	0.0403332	0.0407006	0.0479227	0.0268948	0.0442301	0.0244219	0.046165	0.0270937	0.0263182	0.0490718	0.0455345	0.0441561	0.0377608	0.032483	0.0515874	0.0326367	0.0229452	0.027455	0.0556784	0.0506088	0.0551829	0.0388728	0.0400604	0.0423613	0.0213157	0.0480069	0.0216668	0.0239723	0.04138	0.0248383	0.0264101	0.0464031	0.0419456	0.0256322	0.0334402	0.0214301	0.0452476	0.0237194
635	0.0546345	0.050741	0.0401841	0.0494969	0.0490691	0.0308548	0.052283	0.0399671	0.0328824	0.0275714	0.0441278	0.0404787	0.0408424	0.0481155	0.0269934	0.0440981	0.0243225	0.0464665	0.0272473	0.0262178	0.0489865	0.0454705	0.0440896	0.0375712	0.0325452	0.0515206	0.0325959	0.0227918	0.0274832	0.0557764	0.0505612	0.0550608	0.0388717	0.0400785	0.0422133	0.0212878	0.0480949	0.0214639	0.0240419	0.0414364	0.0248368	0.0264438	0.0464409	0.0421208	0.0255113	0.0335732	0.0212833	0.045374	0.0234642
634	0.0549068	0.0509647	0.0402841	0.0497203	0.0493571	0.0307392	0.0523771	0.0400369	0.0328229	0.0276783	0.0441355	0.0404518	0.0409268	0.0481416	0.0270376	0.0441584	0.024201	0.0465937	0.0272684	0.0263627	0.049077	0.0458563	0.0443257	0.0378556	0.0327116	0.051659	0.0326886	0.0228474	0.0275236	0.0558111	0.050619	0.0550419	0.038955	0.040024	0.0422241	0.0214216	0.048262	0.021693	0.0240998	0.0414804	0.0250917	0.0264564	0.0465314	0.0422803	0.0255299	0.0336591	0.0216021	0.0455735	0.0234046
633	0.0547483	0.050877	0.0402478	0.0494679	0.0492747	0.0307346	0.0522608	0.0397887	0.033004	0.0277282	0.0441011	0.0402603	0.0408846	0.047815	0.0268379	0.0441695	0.024482	0.0464409	0.0270636	0.0263169	0.0492509	0.0456956	0.0439346	0.0379013	0.0324581	0.0515791	0.0327023	0.0227162	0.0274477	0.0558091	0.0504643	0.0549754	0.0386533	0.0401131	0.0423909	0.0211369	0.0479961	0.0217438	0.0238878	0.0413165	0.0249206	0.0264666	0.0463874	0.0419604	0.025568	0.0336076	0.0213279	0.0452152	0.0234078
632	0.0544667	0.0506485	0.0399698	0.0492206	0.0490731	0.0305713	0.0520718	0.0398983	0.0324679	0.0274316	0.0439886	0.0401267	0.040794	0.0475972	0.0266931	0.0438168	0.0236963	0.0461536	0.0269767	0.0259821	0.0488209	0.0453507	0.0436682	0.0374037	0.0323085	0.0513713	0.0323635	0.0225183	0.0272159	0.0553447	0.050202	0.0549081	0.0385276	0.0397147	0.0420341	0.0209132	0.0478575	0.0213137	0.0237118	0.0413625	0.0246287	0.0261593	0.0460513	0.0418493	0.0253123	0.0332493	0.0211557	0.0450732	0.0231978
631	0.054573	0.0507666	0.0401145	0.0494009	0.0491109	0.0304989	0.0521523	0.0399424	0.0326195	0.0275364	0.0440907	0.0402946	0.0408128	0.0477266	0.0267849	0.0439637	0.0240514	0.0462581	0.0268074	0.026094	0.0490148	0.0456887	0.0440527	0.0375279	0.0323348	0.051513	0.0326231	0.0226202	0.0272237	0.0555276	0.0504139	0.0552075	0.0386475	0.0399951	0.0422109	0.0212651	0.0481128	0.0213296	0.0237782	0.0415322	0.0248686	0.0263707	0.0465412	0.0418537	0.025437	0.0336387	0.0212712	0.0455313	0.0232132
630	0.0545997	0.0506269	0.039885	0.0493689	0.048803	0.0302813	0.0519062	0.0397362	0.032459	0.0271732	0.043945	0.0401546	0.0408726	0.0477163	0.02653	0.0439078	0.0239264	0.0460658	0.0267621	0.0255764	0.0491064	0.0455879	0.0439757	0.0371784	0.0320732	0.0512933	0.032452	0.0225135	0.0270994	0.0554039	0.0503603	0.0552359	0.0385917	0.0400119	0.0420632	0.0208732	0.0477548	0.0213525	0.0236617	0.0413974	0.0247387	0.0261916	0.0461857	0.0418504	0.0255048	0.0334228	0.0211723	0.0451333	0.0231548
629	0.0545602	0.0504244	0.039887	0.0489529	0.0488491	0.0302634	0.0520493	0.0398553	0.0322413	0.027254	0.0439669	0.0402218	0.0409246	0.0475574	0.026613	0.043926	0.0238073	0.0461322	0.0268091	0.0258477	0.0490693	0.0454449	0.0437757	0.037117	0.0321412	0.0514136	0.0323556	0.022664	0.0271454	0.0554144	0.0502985	0.0549574	0.0384829	0.0398645	0.0417133	0.0208626	0.047997	0.0211137	0.0235707	0.0411376	0.0245439	0.0261354	0.0460459	0.0417442	0.0250837	0.0332769	0.0211295	0.0451125	0.0230838
628	0.0545482	0.0506532	0.0400179	0.0490295	0.0487219	0.0305187	0.0520517	0.0397863	0.0322793	0.0270679	0.043918	0.0402559	0.0408291	0.0472469	0.0261664	0.0439078	0.0237333	0.0463614	0.0265498	0.0255335	0.048937	0.0453017	0.0437917	0.0368775	0.0320507	0.0513367	0.032503	0.0225269	0.0268315	0.0554965	0.0502837	0.0548544	0.0385077	0.0395165	0.0419051	0.0211588	0.0479239	0.0210943	0.0231968	0.041089	0.0244625	0.0261986	0.0460335	0.0415997	0.0252414	0.0333466	0.0211171	0.0450597	0.0229319
627	0.0545627	0.0505991	0.0400874	0.0489363	0.0487141	0.0304433	0.0520475	0.0399389	0.0322516	0.0270325	0.0438825	0.0402762	0.0407189	0.047352	0.0262459	0.0440929	0.0239031	0.0462475	0.0266755	0.0256921	0.0490384	0.0456231	0.0436473	0.036836	0.0318094	0.0515112	0.0325087	0.0226008	0.0267411	0.05502	0.0503871	0.0548484	0.0386514	0.0395812	0.0415622	0.0209191	0.0480114	0.0210885	0.0231306	0.0407975	0.0245161	0.0263208	0.0461795	0.0416379	0.0249624	0.0331799	0.0211627	0.0451082	0.0227075
626	0.0546519	0.0505566	0.0401501	0.0490035	0.0484837	0.0302973	0.0519145	0.0396197	0.031895	0.0269034	0.0438174	0.0402489	0.0407043	0.0473518	0.0259435	0.0438305	0.0238089	0.0461238	0.0262319	0.0253983	0.0489713	0.0456747	0.0437877	0.0365561	0.0317155	0.0513877	0.0326166	0.0223497	0.0267655	0.0550922	0.0501008	0.0550799	0.0384876	0.0395197	0.0415443	0.0209476	0.0478198	0.0209827	0.0232475	0.0408861	0.0243397	0.0262558	0.0459166	0.0413257	0.0246641	0.033245	0.021079	0.044901	0.0227534
625	0.054501	0.0503574	0.0399347	0.0488799	0.0484338	0.0301863	0.0517367	0.0396882	0.0319339	0.0266328	0.0439375	0.0400888	0.0404474	0.0473261	0.0257648	0.0437323	0.023561	0.0460175	0.0261974	0.0254675	0.0488271	0.0454929	0.0435785	0.0363606	0.0317803	0.0512462	0.0325179	0.0224512	0.0264068	0.0549671	0.050126	0.0550275	0.0386041	0.0392324	0.041566	0.0209242	0.0476944	0.021035	0.023106	0.0408593	0.0243728	0.0261065	0.0457699	0.041111	0.0245849	0.0331363	0.0208807	0.0449414	0.0226214
624	0.0546394	0.0501599	0.0399291	0.0488983	0.0484516	0.0303006	0.0518526	0.039497	0.0319033	0.0265951	0.0437639	0.0399515	0.04048	0.0471483	0.0259454	0.0436949	0.0236208	0.0459272	0.0262774	0.0249881	0.048932	0.0454547	0.0437681	0.0364741	0.0317414	0.0513234	0.0323706	0.0223878	0.0263421	0.0550311	0.0504116	0.0549504	0.0385761	0.0393237	0.0415842	0.0209753	0.0477551	0.0208224	0.0229252	0.0406774	0.0244694	0.0260636	0.0460381	0.0409681	0.0245396	0.0331791	0.0209865	0.0449854	0.0225612
623	0.0545882	0.0507848	0.0401851	0.0491542	0.0484359	0.0303279	0.0521027	0.0399852	0.0321197	0.0269567	0.0439861	0.0404984	0.0408989	0.047291	0.0262241	0.0443784	0.0240132	0.0465144	0.0265291	0.025486	0.0491657	0.0456058	0.0439809	0.0366792	0.0320733	0.0516334	0.0326666	0.0226269	0.0267693	0.0554868	0.0503885	0.0551249	0.0389599	0.0396222	0.0417553	0.0210699	0.0483009	0.0211548	0.0233927	0.0409274	0.0245578	0.026327	0.0463592	0.0416291	0.0249688	0.0334167	0.0213895	0.0451859	0.0229304
622	0.0547565	0.0508402	0.0402445	0.0491641	0.0487589	0.030312	0.0522141	0.0399984	0.0320599	0.0269795	0.0440016	0.0403867	0.0409427	0.0475787	0.0261169	0.0441199	0.0240534	0.046566	0.0265936	0.0255134	0.0489518	0.04569	0.0440014	0.0366854	0.0319958	0.0514259	0.0324954	0.0225241	0.0267835	0.0555786	0.0503787	0.0550315	0.0388549	0.0396115	0.0417889	0.0208255	0.0482559	0.0213126	0.0234631	0.0409155	0.0244389	0.0264485	0.0465031	0.0414915	0.0251965	0.0331022	0.0215278	0.0451395	0.0227259
621	0.0544283	0.0507886	0.0402268	0.0489425	0.048544	0.0301434	0.0520394	0.0399395	0.0319168	0.0269456	0.0437614	0.0402093	0.0407133	0.0473542	0.0260404	0.0439318	0.023811	0.0466526	0.0264597	0.0252658	0.0487516	0.0456059	0.0439801	0.0366785	0.0316754	0.0512699	0.0323987	0.0226888	0.0266043	0.0552438	0.0501848	0.0551579	0.0386933	0.0393887	0.0415033	0.0206599	0.0479385	0.0211017	0.023309	0.0409168	0.0244126	0.0264115	0.0463321	0.0412603	0.0247969	0.0331339	0.0212151	0.045267	0.0227845
620	0.0544421	0.0502559	0.0401495	0.049015	0.0485895	0.0299574	0.0518799	0.0398455	0.0318434	0.0267488	0.0438995	0.0400781	0.0407096	0.0472126	0.0261087	0.0439305	0.0234785	0.046385	0.0264267	0.0253435	0.0489462	0.0453091	0.0439944	0.0366098	0.031534	0.0512975	0.0323431	0.0225003	0.0264915	0.0553138	0.0502931	0.0550886	0.0386712	0.0395151	0.041561	0.0207072	0.0479374	0.0210033	0.0229797	0.0408784	0.0244478	0.0260579	0.0463049	0.0415126	0.0247511	0.0330222	0.0208988	0.045249	0.0227656
619	0.0544883	0.0505085	0.0398512	0.0489723	0.0485654	0.0301399	0.0520081	0.0396824	0.0319517	0.0267778	0.0438866	0.040169	0.040562	0.0471852	0.0261383	0.0437555	0.0237272	0.0463226	0.026454	0.0253554	0.0489401	0.0455751	0.0437797	0.0364672	0.0317696	0.0515568	0.0322824	0.0223423	0.0264789	0.055578	0.0502347	0.0552838	0.0387923	0.0396976	0.0417138	0.0207321	0.0479188	0.0212833	0.0230982	0.0409061	0.0245237	0.0261331	0.0464151	0.0413593	0.0247692	0.0331631	0.021063	0.0453489	0.0228119
618	0.0544526	0.0506745	0.0399789	0.0490731	0.0483632	0.0301861	0.0519041	0.0396572	0.0318814	0.0268232	0.044013	0.0403008	0.0407512	0.0472914	0.0259927	0.0438157	0.0236519	0.0462831	0.0264252	0.0253025	0.0490132	0.0456091	0.0437266	0.0363443	0.0315375	0.0514615	0.0324176	0.0224357	0.0264263	0.0554081	0.0502552	0.0551115	0.0386477	0.0397604	0.0414749	0.0207784	0.0480933	0.0209802	0.0231364	0.0406803	0.0241832	0.0260366	0.0463821	0.0413723	0.024797	0.0330516	0.0209252	0.0452807	0.0225744
617	0.0544285	0.0504473	0.0398598	0.0488707	0.048387	0.030192	0.0518945	0.039614	0.0315293	0.0265347	0.0436185	0.0402749	0.0406309	0.0471617	0.0256624	0.0438238	0.0234296	0.0463753	0.0260508	0.0251435	0.0489364	0.0452486	0.043433	0.0364618	0.0315156	0.0511468	0.032343	0.0223943	0.0263092	0.0554869	0.0503573	0.0549179	0.0384023	0.039456	0.0412989	0.0206277	0.048008	0.0208741	0.0231013	0.0407172	0.0244171	0.0260872	0.0464429	0.041371	0.0247694	0.0328641	0.0210698	0.0452526	0.0226218
616	0.0544111	0.0504835	0.0400137	0.0488988	0.0485358	0.0301026	0.0517176	0.0394975	0.0315529	0.0266629	0.0437516	0.0401839	0.040596	0.0470982	0.0258652	0.0436073	0.0233997	0.0462519	0.0261524	0.0251653	0.048939	0.0452073	0.0436822	0.0365305	0.0312382	0.051417	0.0323849	0.0223128	0.0265303	0.0554459	0.0503809	0.0548994	0.0384086	0.0395301	0.0414483	0.0204761	0.0478476	0.0208942	0.0231729	0.0406993	0.024327	0.0258856	0.0462071	0.0411682	0.0246073	0.0329179	0.020925	0.0451836	0.0225403
615	0.0544167	0.0504955	0.0399219	0.0488352	0.0485258	0.029955	0.0518709	0.039429	0.031606	0.0264805	0.0437435	0.0399978	0.0406155	0.047264	0.0258025	0.0435193	0.0233888	0.0460949	0.0261176	0.0251579	0.0489498	0.0455028	0.0437099	0.0363512	0.0312962	0.051312	0.0321939	0.0223249	0.0263493	0.055151	0.0501487	0.0551191	0.0384464	0.0393667	0.0412769	0.0206574	0.0478982	0.020981	0.0228458	0.0409062	0.0242057	0.0257898	0.0460773	0.0412584	0.0245175	0.0329848	0.0208264	0.0454165	0.0224591
614	0.0545413	0.0504235	0.0399387	0.048927	0.0483224	0.0298916	0.0518787	0.0396326	0.0317955	0.0263951	0.0437866	0.0399249	0.0404727	0.0471089	0.0256024	0.0438674	0.023511	0.0461883	0.026262	0.0253048	0.0489613	0.0454405	0.0436711	0.0361691	0.0313084	0.0513862	0.0322651	0.0223988	0.0264021	0.0552837	0.0501301	0.0552095	0.0384455	0.0395062	0.0415252	0.020681	0.0479325	0.0209713	0.0226805	0.0407389	0.0244205	0.0256362	0.0462597	0.0411436	0.024707	0.0330918	0.0209504	0.0452806	0.0225881
613	0.0544893	0.0504131	0.0399699	0.0488785	0.0483189	0.0298748	0.0519977	0.0396282	0.0316379	0.0265174	0.0438784	0.0401273	0.0407616	0.0472577	0.0258149	0.0438691	0.0234947	0.0462539	0.0262827	0.0251729	0.0489217	0.0454971	0.0436406	0.0363124	0.0313301	0.0514062	0.0323066	0.0223485	0.0263936	0.0552721	0.0502719	0.0549986	0.0385251	0.0394061	0.0414243	0.0205506	0.0480699	0.0212061	0.022888	0.0407169	0.0244785	0.0259634	0.0464974	0.0411098	0.0245154	0.0330225	0.0207433	0.0453823	0.0226588
612	0.0543837	0.0504293	0.0398198	0.0487388	0.0482103	0.0299176	0.0517265	0.0391004	0.031382	0.026191	0.043827	0.0402223	0.040429	0.0471723	0.0255473	0.0437319	0.0233318	0.0463908	0.0260354	0.0249617	0.0488896	0.0453756	0.0436565	0.0358569	0.0310123	0.0513676	0.0322083	0.0222206	0.0265039	0.0551427	0.0502573	0.0547773	0.0383966	0.0393764	0.0411875	0.0204572	0.0479775	0.0210219	0.0226447	0.0405454	0.0243287	0.0256982	0.0465373	0.0410581	0.0242787	0.0328236	0.0205478	0.0452787	0.022361
611	0.0544143	0.0505078	0.0398153	0.0487042	0.0481526	0.0298984	0.0518461	0.0394434	0.0316236	0.0263534	0.0437934	0.0401639	0.0406301	0.0470213	0.0258129	0.0436224	0.0234144	0.046362	0.0258382	0.0250494	0.0491032	0.0455605	0.0435945	0.0360263	0.0313547	0.0515254	0.0322819	0.0223671	0.0262849	0.0551879	0.0503629	0.0546997	0.0386844	0.0392888	0.0412453	0.0202783	0.047853	0.0209861	0.0227666	0.0406685	0.0242005	0.0256648	0.0465402	0.0411278	0.0244135	0.0328632	0.0209258	0.045214	0.0225639
610	0.0542355	0.0504712	0.0397562	0.0486741	0.0481689	0.0297283	0.0517645	0.0394931	0.0316348	0.0260454	0.0436836	0.0399268	0.0405576	0.0471958	0.0256556	0.0435874	0.0233187	0.0462711	0.0256897	0.0249915	0.0487958	0.0452843	0.0437391	0.0360928	0.0312519	0.051382	0.0320275	0.0221583	0.0260672	0.0549417	0.0503532	0.0548157	0.0385064	0.0391058	0.0413191	0.0202178	0.0477977	0.0207575	0.0224315	0.0405807	0.0240894	0.0258206	0.046275	0.0410677	0.0244248	0.0327314	0.0207426	0.0452002	0.0223464
609	0.0543739	0.0503349	0.0399491	0.0486097	0.0483522	0.0297288	0.051947	0.039409	0.0312237	0.0262748	0.0437501	0.0398834	0.0405606	0.0469074	0.0256452	0.0434116	0.0233368	0.0462382	0.0256511	0.0248884	0.0491187	0.0455325	0.04351	0.0360381	0.0310914	0.0514805	0.0321598	0.0221951	0.0262492	0.0552462	0.0501763	0.0550709	0.0382158	0.039409	0.0412844	0.0201152	0.0480053	0.0209002	0.0223515	0.0405228	0.0241283	0.0256217	0.0463883	0.0409659	0.0245034	0.0328035	0.0207796	0.0452374	0.0224738
608	0.054304	0.050456	0.0397608	0.0488624	0.0483146	0.0296792	0.0518526	0.0394882	0.0312518	0.0263193	0.0438117	0.0401355	0.0403783	0.0470133	0.0255674	0.0435759	0.0233485	0.0463989	0.0257791	0.024873	0.0489274	0.0456878	0.0436225	0.0358076	0.0309898	0.051371	0.0322839	0.0220879	0.0260268	0.0552493	0.0503217	0.0550827	0.0382312	0.0392193	0.0411572	0.0203786	0.0477884	0.0208988	0.0225824	0.0404675	0.0241306	0.0256574	0.046395	0.0409269	0.0243604	0.0328237	0.0208659	0.0452185	0.022241
607	0.0543676	0.0504388	0.0400588	0.0485218	0.0480673	0.0296607	0.0519288	0.0394378	0.0311392	0.0261786	0.0439085	0.0399148	0.0404332	0.0469083	0.0253609	0.0434325	0.023174	0.046285	0.0256366	0.0246251	0.0490252	0.0453903	0.043729	0.0356142	0.0308047	0.0513865	0.032269	0.0220069	0.0259651	0.0552684	0.0505689	0.0546338	0.0384899	0.0391308	0.0410009	0.0202584	0.047939	0.0208238	0.0225537	0.040312	0.0242839	0.025604	0.0463516	0.0408683	0.0243325	0.0327331	0.0207156	0.0452781	0.0222653
606	0.0543052	0.0505139	0.0400155	0.0487451	0.0482743	0.0295416	0.0517842	0.0395565	0.0311817	0.0261852	0.0437841	0.0401207	0.0405546	0.0466573	0.0252633	0.0436479	0.0232953	0.0465464	0.0257587	0.0246721	0.0490095	0.0455158	0.0436336	0.0357791	0.030877	0.0512928	0.0323009	0.0220056	0.0260894	0.0553335	0.0504857	0.0546895	0.0384127	0.0389303	0.0412189	0.0204785	0.0480047	0.0207899	0.0223071	0.0403126	0.0241911	0.025473	0.0465716	0.0409387	0.024223	0.032643	0.0205686	0.0453166	0.0222008
605	0.0543231	0.0505935	0.0399984	0.0484416	0.0483248	0.0294382	0.0520936	0.0395948	0.0313705	0.026191	0.0437222	0.0401418	0.0405112	0.0468922	0.0253533	0.0435778	0.0232587	0.0464856	0.025867	0.0247236	0.0488787	0.0454882	0.0435527	0.0357795	0.0307825	0.0514219	0.032016	0.0220513	0.0261459	0.0551714	0.0504764	0.0549441	0.0383596	0.0389499	0.041107	0.0201901	0.0479473	0.0210956	0.02254	0.0403293	0.0242157	0.0255908	0.0464599	0.0409728	0.0243972	0.0326487	0.0206532	0.0452489	0.0221766
604	0.0541721	0.0503284	0.0399689	0.0481624	0.0480284	0.0294356	0.0517834	0.039262	0.0312297	0.026007	0.0436686	0.0401397	0.0403964	0.0467561	0.0251203	0.0434985	0.0231319	0.046163	0.0256888	0.0247363	0.0487818	0.0454151	0.0433896	0.0356521	0.0308272	0.0512121	0.0322276	0.0219596	0.0259359	0.055097	0.0502831	0.0553275	0.0381588	0.0389496	0.0409532	0.0199358	0.0480445	0.0208265	0.0221476	0.0403536	0.0239647	0.0254921	0.0463809	0.0407602	0.0241072	0.0326335	0.0204552	0.045266	0.0219999
603	0.0542203	0.0501759	0.0397541	0.0480053	0.0479285	0.0294283	0.0517537	0.0392912	0.0309996	0.0257522	0.0435372	0.0400182	0.0402884	0.0466886	0.0248911	0.0433488	0.022896	0.0462581	0.025366	0.0241718	0.0487382	0.0454911	0.0433164	0.0355092	0.0304028	0.0511343	0.0319199	0.0217885	0.0258223	0.0551845	0.0501232	0.0549184	0.0380433	0.0388697	0.0409218	0.0198635	0.0477981	0.0205106	0.0221018	0.0402146	0.0238274	0.0254772	0.0461176	0.040596	0.0240352	0.0326847	0.0204047	0.0450878	0.0217876
602	0.0542714	0.0503802	0.0398809	0.0483687	0.0479992	0.0295428	0.0520053	0.0394322	0.0308565	0.0256816	0.0433848	0.0400424	0.0403914	0.0467732	0.0251881	0.0433749	0.0230339	0.0462999	0.0255928	0.0245125	0.0488522	0.045352	0.0432674	0.0352693	0.0306892	0.051308	0.0321412	0.0218637	0.0259743	0.0552685	0.0504982	0.054847	0.0382676	0.0391347	0.0408854	0.0200431	0.0479365	0.020555	0.0221707	0.0402784	0.024027	0.0254679	0.0462626	0.0406692	0.0240723	0.0325291	0.0205795	0.045364	0.022062
601	0.0541019	0.05009	0.0397108	0.048005	0.0477906	0.0293058	0.051795	0.0391807	0.0307045	0.0255282	0.043277	0.0398934	0.04029	0.0466591	0.0250357	0.0431706	0.0227687	0.0461414	0.0253242	0.0241968	0.0488962	0.045323	0.0431612	0.0353161	0.0305234	0.051152	0.0318726	0.021703	0.0256078	0.0548404	0.0501319	0.0546474	0.0380563	0.0386726	0.0406576	0.0198632	0.0479082	0.020573	0.0218636	0.0402557	0.0236314	0.0253001	0.0463541	0.0405381	0.0239664	0.0325278	0.0204639	0.0453613	0.0215966
600	0.0542871	0.0503327	0.0398458	0.0480194	0.0478484	0.0293611	0.051872	0.0393077	0.0309069	0.0255223	0.0432732	0.0397208	0.0400651	0.0468092	0.0249572	0.0431785	0.0226713	0.0462868	0.0253645	0.0241707	0.0488631	0.0453775	0.0433127	0.035185	0.0303444	0.0513194	0.0317403	0.0218364	0.0256873	0.0550582	0.0501492	0.0545635	0.0379039	0.0388485	0.0406373	0.019905	0.0479259	0.0205884	0.0220407	0.0399342	0.0236971	0.0251494	0.0463748	0.0407027	0.0238796	0.0326228	0.0205774	0.0452102	0.0215776
599	0.0540977	0.0502628	0.0398225	0.0480551	0.0478771	0.0293445	0.0516145	0.0393919	0.0309434	0.0257454	0.0434483	0.0397102	0.0402892	0.046489	0.0247122	0.0431406	0.022697	0.046534	0.0254016	0.0240733	0.0488736	0.0454637	0.0433468	0.0352722	0.0305148	0.0511765	0.0317012	0.021785	0.0256434	0.0549884	0.0501723	0.0549513	0.0380005	0.0388508	0.0408783	0.0198506	0.0480354	0.0204339	0.0219231	0.0400222	0.0237798	0.0252867	0.046305	0.0407149	0.0238739	0.0325615	0.0205667	0.0454261	0.0216938
598	0.0540374	0.0501462	0.0396217	0.0479221	0.0476946	0.0292733	0.0517518	0.0389576	0.0306297	0.0255757	0.0434471	0.0395414	0.0401122	0.0464514	0.0245713	0.0431786	0.0224863	0.0463933	0.025074	0.0240415	0.0487091	0.0452246	0.0432231	0.0351323	0.0302427	0.0511272	0.0318472	0.0213869	0.0254869	0.054685	0.050211	0.0548442	0.0380358	0.038622	0.0407319	0.0196292	0.0478311	0.0202759	0.0218947	0.0399714	0.0237008	0.0252642	0.0463639	0.0404029	0.0236747	0.0325908	0.0205176	0.0451495	0.0216547
597	0.0543023	0.0502564	0.0399132	0.04804	0.0478592	0.0291617	0.0518472	0.039139	0.030687	0.0255222	0.0434754	0.0398634	0.0402448	0.0467327	0.0248503	0.043235	0.022755	0.0464566	0.0253911	0.0239395	0.0489468	0.0456937	0.0432655	0.0350304	0.0303124	0.0513007	0.0318528	0.0215731	0.0254982	0.055163	0.0504566	0.0547487	0.0381384	0.0388956	0.0407899	0.019817	0.0479975	0.0206058	0.0220007	0.0400098	0.0237949	0.0253979	0.0467089	0.0406092	0.0237839	0.0325209	0.0205017	0.0454724	0.0217247
596	0.0541915	0.0506264	0.0398351	0.0482775	0.0477662	0.0293807	0.0520426	0.0391685	0.0307043	0.0257686	0.0434724	0.0399692	0.0404531	0.0468643	0.0247119	0.0432664	0.0230462	0.0464838	0.0253466	0.0240915	0.0488146	0.045812	0.0432586	0.0350494	0.0305877	0.0513065	0.0318389	0.0218237	0.0256542	0.0553238	0.050485	0.0545024	0.0383894	0.0390034	0.0407705	0.0199274	0.0481222	0.0205182	0.021959	0.040089	0.0240963	0.0254269	0.0466665	0.0406842	0.0239288	0.0327635	0.0205438	0.045532	0.0215155
595	0.0541623	0.0504488	0.03972	0.0481029	0.0477993	0.0291829	0.0520035	0.0391419	0.0304855	0.0253028	0.0434491	0.0397948	0.0402709	0.0464504	0.0246928	0.043162	0.0225664	0.0464589	0.0251	0.0239231	0.0488718	0.0454662	0.0432615	0.0349988	0.0303774	0.0511959	0.0317682	0.021598	0.0254312	0.0551202	0.0502868	0.0545997	0.0381469	0.0389311	0.0407357	0.0196916	0.0480142	0.0202984	0.0218476	0.0400522	0.0236527	0.0254441	0.0466492	0.0405844	0.0237638	0.0324384	0.0204986	0.045422	0.0214069
594	0.0543837	0.0506371	0.0400035	0.0479845	0.0480055	0.0292173	0.0519952	0.0392571	0.0305477	0.0253369	0.0434778	0.0398577	0.0403196	0.0466866	0.024486	0.0432053	0.0227152	0.046466	0.0250304	0.0237811	0.0490036	0.0455748	0.0432119	0.0351173	0.030373	0.0515186	0.0318239	0.0216906	0.0252995	0.0550571	0.0505486	0.055162	0.0382925	0.0388863	0.0408811	0.0198091	0.0482323	0.0205974	0.0220014	0.0400633	0.0237574	0.0253722	0.0465463	0.0407076	0.0237136	0.0325666	0.020441	0.0454984	0.021558
593	0.0541809	0.0504318	0.0400018	0.0478675	0.0479749	0.029133	0.0518131	0.0390794	0.0303988	0.0252415	0.0433827	0.0395553	0.0401678	0.046446	0.0245321	0.0430898	0.0224789	0.0464276	0.0250091	0.0236788	0.0491107	0.0457762	0.0433223	0.0349672	0.0303822	0.0514281	0.0318162	0.0213313	0.0251284	0.0549655	0.0503196	0.0549489	0.0382557	0.0387777	0.0407571	0.0196732	0.0481548	0.0202059	0.0216873	0.039929	0.0237641	0.0251105	0.0464233	0.0405002	0.023757	0.0324702	0.0201936	0.0453155	0.0213965
592	0.0542905	0.0503749	0.0398219	0.0478263	0.0476069	0.0289615	0.0520723	0.039261	0.0304612	0.0253835	0.0433855	0.0398624	0.0402406	0.0466875	0.024479	0.0430399	0.0223154	0.0463212	0.0251467	0.023648	0.0488652	0.0455093	0.0432423	0.0346569	0.0299784	0.0513444	0.0317771	0.0213314	0.0251576	0.0552033	0.0502808	0.0546243	0.0381283	0.0388	0.0408092	0.0195567	0.0479155	0.0201901	0.0217288	0.0398326	0.0236176	0.0250726	0.0465362	0.0406146	0.0236026	0.0325069	0.020436	0.0455547	0.0214665
591	0.0542666	0.0504257	0.0398171	0.0480925	0.0478105	0.0289427	0.0518613	0.0391173	0.0304419	0.0251404	0.0434314	0.039835	0.0401755	0.0465403	0.0244094	0.0430403	0.0223853	0.0464271	0.024863	0.0235044	0.0488544	0.0457891	0.0431481	0.0346155	0.0300845	0.0513758	0.0317902	0.0214	0.0252704	0.0550868	0.0503566	0.0545349	0.0381603	0.0385899	0.0404987	0.0195491	0.0481649	0.020449	0.0215514	0.039782	0.0237249	0.0252844	0.0465184	0.0406331	0.023529	0.0322909	0.0203833	0.0455012	0.0213188
590	0.0543602	0.0504288	0.0397801	0.0480194	0.0476826	0.0290348	0.0520823	0.0391645	0.0303339	0.024999	0.0435429	0.0397502	0.0401926	0.0464748	0.0243445	0.0430007	0.0224488	0.0465938	0.0249537	0.0236681	0.0489524	0.04567	0.0432206	0.0346658	0.0300181	0.0513182	0.0316896	0.0214783	0.0251626	0.0553479	0.050386	0.054834	0.0383844	0.0387547	0.040618	0.0193492	0.0480632	0.0202281	0.0216399	0.0397841	0.0237504	0.0251487	0.0467426	0.0407591	0.023514	0.0325289	0.0203271	0.045582	0.0213199
589	0.0547241	0.0506235	0.0400594	0.0481511	0.0478413	0.0289674	0.0521143	0.0394001	0.0303524	0.0250692	0.0436978	0.039822	0.040503	0.0466573	0.02445	0.042939	0.0225501	0.0466641	0.0248306	0.0235583	0.0491935	0.0458097	0.0433965	0.0347449	0.0301866	0.0515636	0.0317812	0.0216839	0.0252959	0.0552847	0.0505363	0.0550252	0.0384082	0.0389449	0.0409089	0.0193558	0.0481064	0.0202018	0.0216641	0.0400977	0.0237707	0.0252129	0.0468843	0.0408251	0.023598	0.0324229	0.0205456	0.0456677	0.0213112
588	0.0545187	0.050683	0.0398391	0.0481306	0.0482051	0.0289474	0.0520576	0.0393062	0.0302906	0.0250812	0.0434222	0.0397515	0.0403508	0.046606	0.0243272	0.0430897	0.0223456	0.0463401	0.0248274	0.0234331	0.0491993	0.045715	0.0432617	0.0347495	0.0300328	0.0516867	0.032028	0.0213605	0.0252092	0.0551994	0.0507238	0.0549998	0.0382846	0.0388155	0.0407055	0.0194082	0.047959	0.020254	0.0215521	0.0399983	0.0237295	0.0250585	0.0468532	0.0405481	0.0234683	0.0324682	0.020333	0.0456638	0.0213327
587	0.0541899	0.0502645	0.0395826	0.0481022	0.0477155	0.0287578	0.0518058	0.039033	0.0300732	0.0247979	0.0434771	0.0396415	0.0401445	0.0465611	0.0239584	0.0427161	0.0221036	0.046327	0.0246153	0.0235003	0.0489927	0.0456935	0.0432214	0.034409	0.0298642	0.0513444	0.0316613	0.0212015	0.0249215	0.055282	0.0505153	0.0544781	0.03791	0.038551	0.0406334	0.0193588	0.0480349	0.0200207	0.0213419	0.0396411	0.0234675	0.0249401	0.0466443	0.0402434	0.0234025	0.0323705	0.0202655	0.045726	0.0211544
586	0.0542863	0.0505804	0.0397994	0.0482258	0.0477716	0.0288283	0.0521737	0.0390783	0.0301598	0.0250306	0.0433268	0.0399674	0.0403766	0.0467095	0.0241984	0.0427578	0.0221792	0.0464185	0.0248998	0.0234936	0.0490573	0.0457566	0.0431254	0.0342048	0.0299453	0.0515105	0.0317826	0.0209556	0.025007	0.0550537	0.0506592	0.0547041	0.0381726	0.0386641	0.0406264	0.0191957	0.0482059	0.0201694	0.0213689	0.0398826	0.0235885	0.0248506	0.0469367	0.040632	0.0233321	0.0322884	0.0203301	0.0459654	0.0212419
585	0.054324	0.0505895	0.0397094	0.0480518	0.0477284	0.0286834	0.0518611	0.0389937	0.0302396	0.0248802	0.0433816	0.0396979	0.0402236	0.0465638	0.0242927	0.0427878	0.0220499	0.0463919	0.0247398	0.0233676	0.0488956	0.0459017	0.0430318	0.034453	0.0299631	0.0511975	0.0316902	0.0209795	0.0248794	0.0550927	0.0506522	0.0548064	0.038261	0.0386607	0.0406604	0.0191006	0.0482224	0.020008	0.0211	0.0398916	0.0233651	0.0250123	0.0467688	0.0405596	0.0233076	0.0321168	0.0201291	0.045843	0.0211094
584	0.0545663	0.0505923	0.0399629	0.0482593	0.047999	0.0287867	0.0522303	0.039124	0.0302028	0.02494	0.043502	0.0399146	0.0405635	0.0468235	0.0241286	0.0430268	0.0223546	0.0467276	0.024856	0.0234336	0.0492041	0.0458906	0.0432592	0.0345805	0.0299633	0.0516799	0.0318	0.0211107	0.0249737	0.05526	0.0510087	0.0554359	0.038308	0.0388725	0.0408623	0.0194029	0.0484359	0.0202281	0.0215318	0.0399725	0.0237491	0.0253222	0.0469879	0.0410048	0.0236192	0.0324774	0.0204773	0.0460096	0.0212815
583	0.0544942	0.0504974	0.0398151	0.0482717	0.0478739	0.0285409	0.0522741	0.0389177	0.0298138	0.0248656	0.0434997	0.0398214	0.040333	0.0465392	0.0240796	0.0425473	0.0220665	0.0465803	0.024623	0.0231607	0.0490734	0.0460246	0.043249	0.0341992	0.0297864	0.0514625	0.0316221	0.0210931	0.0247898	0.0553044	0.0508505	0.0549373	0.0383856	0.0387671	0.0407609	0.0192314	0.0483521	0.0199572	0.0212695	0.0398499	0.0236168	0.0248801	0.0470312	0.0405631	0.0232087	0.0324967	0.0202237	0.0459414	0.0211604
582	0.05458	0.0504828	0.0397202	0.0480272	0.0478309	0.0286049	0.0521511	0.0390318	0.0299685	0.0245139	0.043484	0.0399215	0.0402902	0.0466582	0.0240222	0.0426338	0.0221103	0.0467184	0.0245977	0.0233735	0.0492321	0.045912	0.0432198	0.0341235	0.0296852	0.0517293	0.0316139	0.021034	0.0247525	0.055357	0.051	0.0547743	0.0381124	0.0386797	0.0408503	0.0191979	0.0484592	0.0200175	0.0212651	0.0397207	0.0236897	0.025109	0.0470894	0.0407928	0.023105	0.0324152	0.0203272	0.0461155	0.0210195
581	0.0543915	0.0505806	0.0398055	0.0481012	0.0477239	0.0285524	0.0521744	0.0390974	0.0298813	0.0246005	0.0433517	0.0398393	0.040363	0.0465502	0.0238492	0.0425589	0.0221398	0.0467428	0.0243963	0.0232537	0.0492931	0.0460107	0.0432835	0.0340012	0.0295995	0.051536	0.0316627	0.0208271	0.0246821	0.055502	0.0507702	0.0550995	0.0385403	0.038893	0.0406887	0.0189604	0.048494	0.0199659	0.0212979	0.0397965	0.0233171	0.0249148	0.0474535	0.0406463	0.0231565	0.0325461	0.0202132	0.0462595	0.0209211
580	0.0544476	0.0506046	0.0397839	0.048178	0.0478454	0.0283636	0.0522829	0.0390926	0.0296519	0.0243233	0.0433683	0.0398923	0.0403725	0.0466396	0.0237864	0.0427276	0.0220399	0.0466	0.0246767	0.0230405	0.049281	0.0461692	0.0431748	0.034214	0.0296676	0.0517122	0.031544	0.0207806	0.0248097	0.055417	0.0509321	0.0553117	0.038319	0.0388371	0.040741	0.0190353	0.0486679	0.0198006	0.0213124	0.0401524	0.0235261	0.0248681	0.0473005	0.0409876	0.0232174	0.0324918	0.0203363	0.0464368	0.0210939
579	0.0544298	0.0507243	0.0399823	0.0481234	0.0479154	0.0283439	0.0524023	0.0389223	0.0296931	0.0244636	0.0433526	0.0399206	0.0403374	0.0465687	0.023818	0.0427444	0.0221035	0.0468067	0.0243203	0.0230653	0.0492073	0.0462399	0.0432077	0.0341033	0.0297041	0.0518856	0.0319885	0.0209456	0.0247308	0.055375	0.0510647	0.0556682	0.0383681	0.0387837	0.0410644	0.0187227	0.0485788	0.0201165	0.0210991	0.0399933	0.023467	0.0251373	0.0474394	0.0408894	0.0233266	0.0326577	0.0204593	0.0466268	0.0212669
578	0.0546162	0.0507447	0.0400364	0.0482226	0.04784	0.0284867	0.0522616	0.0391393	0.0297948	0.0244988	0.043314	0.0397995	0.0403573	0.046715	0.0239112	0.0426808	0.0221914	0.0469693	0.0243521	0.0232351	0.0495724	0.0463959	0.0433808	0.0340734	0.0297191	0.0518787	0.031876	0.0208184	0.024704	0.0556092	0.051238	0.0554681	0.0386654	0.0388381	0.0408551	0.0191675	0.048779	0.0200629	0.0212449	0.0398883	0.0236071	0.0251826	0.0474685	0.0411987	0.023337	0.0325988	0.0202139	0.0467938	0.0214238
577	0.054565	0.0508512	0.0400105	0.048074	0.0480071	0.0282659	0.0522939	0.0389431	0.0297333	0.0244055	0.0434097	0.0398374	0.0399709	0.0465452	0.0236074	0.0424889	0.0221447	0.0468931	0.0243873	0.0229678	0.0493906	0.0463482	0.0432781	0.0340602	0.029567	0.0518031	0.0316873	0.0206533	0.0247848	0.0556864	0.0511582	0.0553629	0.0384434	0.0388071	0.0408327	0.0190131	0.0488367	0.0199176	0.0212193	0.0401071	0.0237185	0.0251028	0.0475159	0.0412942	0.0233049	0.0327705	0.0201935	0.0468262	0.0212429
576	0.0546922	0.0509168	0.0399093	0.0483178	0.0478519	0.0283665	0.05223	0.038945	0.0296108	0.0244103	0.0433948	0.0398321	0.0402802	0.0468702	0.0238585	0.0425742	0.0219592	0.047458	0.0244653	0.0230946	0.0495671	0.0464811	0.0434245	0.0340441	0.0297814	0.0518303	0.0318084	0.0209184	0.0247528	0.0558153	0.0514092	0.055688	0.0386253	0.0389497	0.0410075	0.0190496	0.0490608	0.0201308	0.0212874	0.0401301	0.0236853	0.0252296	0.0480447	0.041355	0.0233177	0.0328441	0.0206049	0.0470971	0.0215639
575	0.0543309	0.051173	0.0396187	0.0481844	0.0480728	0.0281989	0.0522916	0.0388201	0.0298265	0.0240791	0.0434184	0.0397632	0.0403639	0.0468283	0.0236812	0.0426463	0.0220465	0.0474344	0.0243293	0.023101	0.0496052	0.04661	0.0435794	0.0340053	0.0295533	0.0517916	0.0317657	0.0209635	0.0247954	0.0557738	0.0516015	0.05602	0.0386973	0.0390525	0.0412443	0.0190718	0.0492656	0.0201732	0.0210356	0.0402074	0.0238431	0.0252837	0.0479458	0.0415504	0.0233593	0.0329436	0.0205858	0.0473084	0.0214755
574	0.0546346	0.0507258	0.0398416	0.0482164	0.0479341	0.0282222	0.0526008	0.0387462	0.0295541	0.0242556	0.0433541	0.0398954	0.0404071	0.046841	0.0236876	0.0426438	0.0219101	0.0473974	0.0244377	0.0230373	0.0497704	0.0468094	0.0437807	0.0343158	0.0298572	0.052096	0.0318819	0.020829	0.0247414	0.0559693	0.0515768	0.056087	0.0387381	0.0391775	0.0412295	0.0191119	0.0493291	0.020003	0.0212922	0.0400677	0.0238479	0.025329	0.0481759	0.0416931	0.0235756	0.0330711	0.020786	0.0477014	0.0216893
573	0.0545419	0.0508579	0.0396564	0.0482183	0.0481399	0.0280795	0.0526207	0.0388199	0.0293358	0.0240944	0.0433803	0.0399748	0.0404418	0.0468691	0.0236468	0.0426255	0.0219905	0.0476018	0.0244844	0.0230166	0.0499497	0.0469942	0.043797	0.0342845	0.0298936	0.0520652	0.0319226	0.0208948	0.0248728	0.0561523	0.0516821	0.0561844	0.038823	0.0394619	0.0414654	0.0194238	0.0492404	0.0203401	0.0213782	0.0403007	0.024109	0.0257222	0.0485554	0.041976	0.0236169	0.0334413	0.020975	0.0479846	0.0218746
572	0.05472	0.0510051	0.0399862	0.0484364	0.048082	0.028277	0.052848	0.0389233	0.0296508	0.024312	0.0435361	0.0399835	0.0406317	0.047306	0.0236112	0.0427714	0.022103	0.0477729	0.0247541	0.0231622	0.0501283	0.0471915	0.0438671	0.0341919	0.0300269	0.052303	0.0320767	0.020887	0.0250299	0.0565403	0.0520562	0.0563765	0.0390393	0.0397137	0.0417554	0.0194197	0.0497399	0.0205032	0.0218631	0.0409022	0.0245254	0.0259874	0.0491417	0.0424337	0.0238472	0.0337991	0.021259	0.0486732	0.0222996
571	0.054868	0.0511601	0.0396135	0.0485044	0.0479291	0.0280595	0.0525969	0.0389375	0.0297683	0.0238504	0.0435558	0.0400983	0.0405394	0.0468754	0.0236014	0.0428068	0.0222413	0.0479064	0.0245834	0.0233759	0.0504288	0.0474528	0.0438327	0.0344408	0.0301182	0.0523396	0.03198	0.0209211	0.0249686	0.056498	0.0522119	0.0570791	0.0392523	0.0398364	0.0418228	0.0196432	0.0499948	0.02072	0.0217492	0.04112	0.024542	0.0261182	0.0497734	0.0426418	0.0242681	0.0338662	0.021595	0.0490681	0.0225354
570	0.0548062	0.0512106	0.039959	0.0484193	0.0480221	0.0280545	0.0528823	0.038926	0.0295856	0.0240235	0.0434559	0.0401705	0.0406406	0.0472392	0.0236428	0.0430338	0.0224578	0.0484283	0.0246659	0.0232921	0.0505196	0.0477427	0.0442677	0.0343973	0.0303276	0.052552	0.0323492	0.0209708	0.0252441	0.056848	0.0523237	0.0572138	0.0395625	0.0399262	0.0421579	0.0196383	0.0504101	0.0210901	0.0220293	0.0413324	0.0248859	0.0265417	0.0501838	0.0433548	0.0244944	0.0342878	0.0219566	0.0496257	0.0230441
569	0.0547529	0.0512139	0.0401508	0.0486293	0.0484234	0.0281268	0.0530368	0.0389743	0.0295486	0.0239117	0.043858	0.0405288	0.0407916	0.0473726	0.0235773	0.0432513	0.0226012	0.0487354	0.0249591	0.0234777	0.0509791	0.048354	0.0444232	0.0350197	0.0304989	0.0525836	0.0324814	0.0211281	0.0254332	0.0567412	0.0527951	0.0576645	0.0400441	0.0404066	0.0426131	0.0200053	0.0510227	0.0214492	0.0226129	0.0416269	0.0252703	0.0271247	0.0507338	0.0438817	0.0251189	0.0349287	0.0225795	0.0503995	0.0235691
568	0.0550304	0.0512599	0.0401312	0.0487178	0.0484644	0.0280905	0.0532457	0.0391598	0.0297932	0.0241157	0.043985	0.0405084	0.0410373	0.0474775	0.023773	0.043562	0.0232474	0.049536	0.0254	0.0239968	0.0514562	0.0489265	0.0448653	0.0355291	0.0310273	0.0530582	0.0329111	0.0220241	0.0256577	0.0573373	0.05344	0.0578873	0.0406708	0.0408213	0.0432293	0.0207514	0.0515828	0.0220596	0.0231156	0.0421588	0.026264	0.0279052	0.0515849	0.0447996	0.0260788	0.0359642	0.0234622	0.0517586	0.0247043
567	0.0550754	0.0514852	0.0400773	0.0487649	0.0485312	0.0279248	0.0532536	0.0392657	0.0297213	0.0243598	0.0439124	0.0406772	0.041003	0.0475141	0.0241391	0.043641	0.0234046	0.0497876	0.0257809	0.0242403	0.0518653	0.0494984	0.0452971	0.0354546	0.0314076	0.053171	0.0333114	0.022188	0.0258987	0.0575654	0.0536943	0.0585541	0.0409584	0.0413818	0.0436669	0.0211272	0.0521437	0.0226757	0.0236475	0.0424489	0.0267889	0.0286203	0.052556	0.0455177	0.0261983	0.036296	0.0240958	0.0525149	0.0254198
566	0.0551937	0.0516909	0.0403571	0.0488537	0.0486263	0.0281129	0.0535187	0.0392849	0.0303107	0.024551	0.0443158	0.0409701	0.0414883	0.0481172	0.0241835	0.0441178	0.0239408	0.0504209	0.0260955	0.0246258	0.0526766	0.0501891	0.0457311	0.0360964	0.0318216	0.0537013	0.0335088	0.0223838	0.0260914	0.0580124	0.0542122	0.0595901	0.0418691	0.0420639	0.0441838	0.0219678	0.0527657	0.0233819	0.0246893	0.043233	0.0277125	0.0293878	0.053704	0.0466932	0.0272501	0.0375606	0.0253021	0.0537052	0.0264226
565	0.0551545	0.0518503	0.0404081	0.0488704	0.0487408	0.0280254	0.0537142	0.0394322	0.0303225	0.0243938	0.0443544	0.0410748	0.0418095	0.0479566	0.0241915	0.0446235	0.024373	0.0509233	0.026363	0.0250011	0.0531247	0.0506473	0.046234	0.03655	0.0323555	0.0540944	0.0339503	0.0228352	0.0266525	0.0584604	0.0547919	0.0602953	0.0421893	0.0425429	0.0447729	0.0225066	0.0535356	0.0239335	0.0251878	0.0439121	0.0285704	0.0302801	0.0546373	0.047766	0.0280219	0.0384364	0.0261556	0.0551737	0.0276464
564	0.0555227	0.0521441	0.0405671	0.0493806	0.0492431	0.0281316	0.0542773	0.0397819	0.0305104	0.024826	0.0448798	0.0416646	0.0421342	0.0482962	0.0246424	0.0453193	0.0250364	0.051882	0.0269016	0.0251574	0.0539898	0.0519328	0.0468204	0.0375291	0.0329646	0.0544604	0.0347057	0.0233642	0.0272877	0.0590186	0.0558838	0.0612335	0.0430907	0.0435728	0.045709	0.0236038	0.0544424	0.0250843	0.0263973	0.0449094	0.0299555	0.0314318	0.0562435	0.0495211	0.0294866	0.039951	0.0275761	0.0569581	0.0290069
563	0.0560074	0.0524906	0.0409124	0.0497704	0.0491957	0.028602	0.0547975	0.0400539	0.0310254	0.0250816	0.0450526	0.0419545	0.0427687	0.0488973	0.0249004	0.0458654	0.0261597	0.0526996	0.0281299	0.0261005	0.0548807	0.0532994	0.0477062	0.038029	0.0338836	0.0551113	0.0353117	0.0241312	0.0280109	0.0596887	0.0569191	0.0621741	0.0442408	0.0448834	0.0469657	0.0249808	0.0557977	0.0264168	0.0278734	0.0459999	0.0316021	0.0329407	0.0581163	0.0511472	0.030881	0.0417609	0.0292972	0.0591166	0.0309838
562	0.0560354	0.0527975	0.0409231	0.0500064	0.0494358	0.0288107	0.055056	0.0404161	0.0312903	0.0253794	0.0455215	0.0423131	0.0431963	0.0496143	0.0251964	0.0469578	0.0271302	0.053825	0.0289561	0.0266129	0.0559531	0.0545924	0.0485673	0.0392085	0.0348818	0.0559138	0.0360632	0.0248076	0.0288684	0.0606889	0.0581613	0.0637642	0.0453615	0.0460586	0.0480908	0.0263587	0.0573017	0.0280281	0.029273	0.047693	0.0332291	0.0347942	0.0603656	0.0533737	0.0327559	0.0437554	0.0314215	0.0615098	0.0333063
561	0.0564632	0.0534482	0.0413398	0.0506815	0.0499377	0.0289213	0.0556751	0.0407945	0.0315268	0.0259795	0.0460816	0.0430511	0.0438966	0.0501673	0.0257029	0.0479611	0.0282186	0.0552764	0.030042	0.027589	0.0574406	0.0560435	0.0498185	0.0405444	0.0361487	0.0567532	0.0370149	0.0258643	0.0299579	0.061613	0.0597353	0.0655062	0.0467385	0.0478695	0.0496209	0.0279522	0.0589014	0.0296148	0.0311899	0.049382	0.0353661	0.0367472	0.0628217	0.0558963	0.0347307	0.0459819	0.0338956	0.0645482	0.0359168
560	0.0569158	0.0538538	0.0416973	0.0511657	0.0504684	0.0290508	0.0564008	0.0410971	0.0321946	0.0262635	0.0466129	0.0438143	0.044528	0.0509979	0.0262672	0.0492413	0.030008	0.0568136	0.0311887	0.0287568	0.0589754	0.0581791	0.051269	0.0422702	0.0378028	0.0576472	0.0382671	0.0270439	0.0312924	0.0628422	0.0613214	0.0672325	0.0484537	0.0496914	0.0515104	0.0303017	0.0610394	0.0317824	0.033628	0.0513678	0.0381813	0.0390781	0.0658121	0.0588056	0.0371806	0.0488491	0.0366634	0.0678574	0.0387857
559	0.0574248	0.0543193	0.042068	0.0517945	0.0509595	0.0296382	0.0573788	0.0415781	0.032852	0.0269119	0.0476075	0.0446523	0.0454648	0.0515533	0.0272834	0.0506019	0.0316118	0.0586153	0.0330696	0.0301315	0.0607921	0.0604134	0.0528588	0.0441589	0.0395121	0.0590418	0.0396548	0.0286197	0.0328731	0.0642709	0.0631821	0.0694495	0.0504728	0.0520471	0.0535562	0.0325457	0.0632997	0.0344924	0.0364093	0.0538971	0.0410272	0.0420487	0.0696505	0.0626562	0.0403883	0.0523659	0.0399137	0.0721476	0.042597
558	0.0578319	0.0548725	0.0425911	0.052149	0.0512974	0.0299888	0.0581796	0.0423856	0.0335537	0.0275905	0.0481642	0.0454626	0.0465086	0.0525486	0.028013	0.0523981	0.0336879	0.0608082	0.0347226	0.0314966	0.0629041	0.0630726	0.0546439	0.0460075	0.0413551	0.0601538	0.0411651	0.0302601	0.0344284	0.0659546	0.0652943	0.0721229	0.0528242	0.0543416	0.055823	0.0354884	0.065863	0.037475	0.0393886	0.05633	0.0448183	0.0457064	0.0736896	0.0664829	0.0436021	0.0562426	0.0439034	0.0769231	0.0465839
557	0.0584702	0.0556927	0.0432092	0.052982	0.0519257	0.0306366	0.0593263	0.0430522	0.034429	0.0286307	0.0491483	0.0467001	0.0477414	0.0536788	0.0291585	0.0545458	0.0363644	0.0632747	0.0369266	0.0333876	0.0654696	0.0661014	0.0568552	0.048835	0.044037	0.0617256	0.0429156	0.0322287	0.0367216	0.0681379	0.0681355	0.0753548	0.0557328	0.0576589	0.058822	0.0388526	0.0691882	0.040844	0.0430642	0.0596887	0.0490855	0.0495815	0.0784329	0.0712167	0.0477255	0.0607247	0.0485785	0.0826648	0.0516338
556	0.0593568	0.0566897	0.0441002	0.0538804	0.0529488	0.0312297	0.0606131	0.0442693	0.0358345	0.0297743	0.0503687	0.0483571	0.0492621	0.05502	0.0304338	0.0571587	0.0393054	0.0663799	0.039657	0.0356252	0.0685057	0.0698788	0.0594946	0.0521435	0.0468978	0.0635948	0.0454321	0.0347822	0.0390371	0.0703628	0.0713198	0.0788395	0.0591008	0.0613277	0.062287	0.0430308	0.0729954	0.0452763	0.0476391	0.0634308	0.0542743	0.0543709	0.0842294	0.0772373	0.0526908	0.0664542	0.0541398	0.0894181	0.0576538
555	0.0601895	0.0576537	0.0449858	0.0549685	0.0536931	0.0322708	0.0620132	0.0451828	0.0370931	0.0309889	0.0516992	0.0499258	0.0508945	0.056493	0.0318219	0.05999	0.0428343	0.0696932	0.0426541	0.0379932	0.071935	0.0741725	0.0625802	0.0554031	0.050439	0.0656888	0.0482492	0.0374658	0.0419431	0.0728084	0.075002	0.0828502	0.0630414	0.0652891	0.066114	0.0474925	0.0770861	0.0499038	0.0528412	0.0679988	0.0601935	0.0600418	0.0906758	0.0835466	0.0583125	0.0726576	0.0603433	0.0968122	0.0641555
554	0.0610359	0.0588	0.0460392	0.0561782	0.0548606	0.0335274	0.0639395	0.04664	0.03873	0.0328131	0.0535708	0.0516622	0.0529532	0.0581879	0.0335438	0.0636705	0.0468405	0.073684	0.0462191	0.0411994	0.0759442	0.079296	0.066145	0.0594068	0.0543055	0.0682542	0.0513506	0.0408504	0.0453085	0.0762923	0.079376	0.087689	0.0672847	0.0702841	0.0708213	0.0530266	0.082053	0.0557014	0.0588716	0.0728482	0.067092	0.0664854	0.0983172	0.0910281	0.0649	0.0801473	0.0679083	0.105525	0.0720553
553	0.0622846	0.0601092	0.0472736	0.0576154	0.0559725	0.0346908	0.0656304	0.0482379	0.0405708	0.0345816	0.0553548	0.0537914	0.0551738	0.0606234	0.0356846	0.0675086	0.0516536	0.0782869	0.0502861	0.0445428	0.0806015	0.0849101	0.0701791	0.0641119	0.0587666	0.0711101	0.0548752	0.0447929	0.0492223	0.0796966	0.0840748	0.0932091	0.0725822	0.0757223	0.0759288	0.059421	0.0878099	0.0621023	0.0654961	0.0787089	0.0749716	0.0740066	0.107149	0.0995527	0.0723429	0.0886858	0.0764256	0.115874	0.0813222
552	0.0635847	0.0614589	0.0481952	0.0592017	0.0571815	0.0360592	0.0677471	0.0501771	0.0424854	0.036692	0.0574115	0.0563329	0.0577093	0.0628338	0.0378912	0.0720127	0.0569432	0.0832992	0.0549265	0.0482344	0.0856865	0.0913123	0.0746347	0.0695563	0.0637714	0.0743405	0.0591058	0.0490789	0.053517	0.0837597	0.0897177	0.0993495	0.0783346	0.0820297	0.0817917	0.0664386	0.094209	0.0695311	0.0732728	0.0850983	0.0839952	0.0826015	0.117154	0.109491	0.0810868	0.0983417	0.086447	0.127407	0.0916229
551	0.0651096	0.0633334	0.0499898	0.0610832	0.0589163	0.037648	0.0704769	0.0520074	0.0450475	0.0388864	0.0598067	0.0590847	0.0608164	0.0654614	0.0407777	0.0772365	0.0628223	0.089088	0.0602361	0.0527107	0.0920387	0.098705	0.0801241	0.0760264	0.0697805	0.0782177	0.0638055	0.0542079	0.0585308	0.0882246	0.0961986	0.106304	0.0849035	0.0889964	0.0888123	0.0749363	0.101675	0.0779299	0.0822653	0.0928336	0.0943799	0.092101	0.12838	0.120815	0.0905646	0.109451	0.0973773	0.140395	0.1033
550	0.0669399	0.0655461	0.0517169	0.0633225	0.0605245	0.0396988	0.0736572	0.0544006	0.0477135	0.0415103	0.0629559	0.0626221	0.0643324	0.0684244	0.0438291	0.0832375	0.0700353	0.0956871	0.066324	0.0579869	0.0989093	0.10716	0.0859985	0.0829427	0.0765312	0.0822369	0.0691412	0.0599501	0.0642479	0.0935963	0.103328	0.11426	0.0926707	0.0973639	0.0965608	0.0842828	0.10999	0.0878733	0.0924483	0.101338	0.106188	0.103356	0.141339	0.13358	0.101645	0.122313	0.110078	0.155351	0.116675
549	0.0686882	0.0676878	0.0536427	0.0657149	0.0626343	0.0418807	0.0765788	0.0569365	0.0506276	0.0444631	0.0658894	0.0663813	0.0681232	0.0718987	0.0472493	0.089706	0.0776998	0.103012	0.0731765	0.0637185	0.106446	0.116339	0.0930596	0.0907459	0.0837197	0.0872089	0.0753192	0.0661678	0.0708355	0.099334	0.111149	0.123441	0.100953	0.10615	0.105244	0.095159	0.11947	0.0984481	0.103279	0.110861	0.119414	0.115549	0.155768	0.147583	0.113901	0.136509	0.124126	0.171769	0.131504
548	0.0706579	0.0702235	0.055816	0.0683304	0.0647453	0.0443127	0.080178	0.0599652	0.0542902	0.0477754	0.069428	0.0704472	0.0722754	0.0756864	0.0510397	0.0971343	0.0861349	0.111212	0.0809384	0.0701288	0.11502	0.12661	0.1005	0.0994134	0.0922205	0.0925524	0.0821133	0.0733701	0.0778815	0.105756	0.120436	0.133539	0.110446	0.116161	0.114747	0.106835	0.130089	0.1106	0.115935	0.121424	0.134022	0.129456	0.17168	0.163468	0.127801	0.152317	0.139917	0.190343	0.148009
547	0.0731657	0.0730541	0.0582501	0.0711748	0.0670897	0.046923	0.084131	0.0632029	0.0580504	0.0515366	0.0731349	0.0749385	0.0765791	0.079658	0.0551796	0.105348	0.0958227	0.120343	0.08911	0.0768674	0.124352	0.137995	0.108539	0.109365	0.101577	0.0986036	0.0895915	0.0813806	0.0855753	0.112884	0.130454	0.144378	0.120796	0.127052	0.125403	0.119797	0.141478	0.123792	0.129686	0.133357	0.150279	0.145016	0.189244	0.180898	0.142888	0.169844	0.157358	0.210673	0.166321
546	0.0755982	0.0759305	0.0607756	0.0741893	0.0695782	0.0500825	0.0885485	0.0667558	0.0622358	0.0554775	0.0774965	0.0798956	0.0819656	0.0840846	0.0598938	0.114023	0.106471	0.130086	0.0981702	0.0847863	0.134822	0.150657	0.117367	0.119732	0.111528	0.105062	0.0979744	0.0900739	0.0942563	0.120634	0.141483	0.156591	0.13223	0.1394	0.137067	0.134346	0.154078	0.138292	0.144905	0.146084	0.168364	0.161882	0.208523	0.199852	0.159816	0.189396	0.176708	0.232937	0.18627
545	0.0786743	0.0794467	0.0637808	0.077816	0.0727426	0.0534151	0.0935361	0.070857	0.0670052	0.0600128	0.0824838	0.0855478	0.0877368	0.0892314	0.0651797	0.124094	0.11819	0.141071	0.108262	0.0929191	0.146306	0.16473	0.12752	0.131425	0.122506	0.112327	0.107071	0.0998633	0.104057	0.12937	0.153583	0.170232	0.144648	0.152985	0.150054	0.150215	0.168407	0.154339	0.161665	0.160376	0.188198	0.180304	0.229646	0.220491	0.178097	0.210443	0.197683	0.257432	0.208273
544	0.0816679	0.0828189	0.0669775	0.0814859	0.0753999	0.0568343	0.0984804	0.0750202	0.0716562	0.0648877	0.0875477	0.0911769	0.0938406	0.0942349	0.0706925	0.13456	0.130432	0.152727	0.118813	0.10204	0.158456	0.179244	0.13823	0.143996	0.134129	0.119888	0.116745	0.109939	0.113851	0.138347	0.166686	0.184365	0.158043	0.167115	0.163717	0.167275	0.183257	0.171705	0.179505	0.175557	0.209242	0.199883	0.252034	0.242772	0.197657	0.233192	0.220447	0.283347	0.231971
543	0.0846649	0.0867365	0.0702224	0.0852574	0.0786882	0.0605833	0.10402	0.0793779	0.0767649	0.0700146	0.0928442	0.0975377	0.100334	0.099963	0.0765353	0.145743	0.143864	0.164923	0.130048	0.111281	0.171513	0.194991	0.149466	0.157198	0.146637	0.128089	0.126859	0.120801	0.124847	0.148067	0.180522	0.199358	0.172259	0.182119	0.178346	0.185254	0.198995	0.18995	0.198011	0.19133	0.231617	0.221085	0.276255	0.266467	0.218325	0.257173	0.244154	0.310606	0.256566
542	0.0879206	0.0903876	0.073705	0.0895104	0.0821276	0.0644194	0.109744	0.0840374	0.0823041	0.0752109	0.0984515	0.104057	0.107016	0.105711	0.0826409	0.15757	0.157532	0.177786	0.141844	0.121342	0.185369	0.211112	0.161237	0.170792	0.159481	0.136752	0.13773	0.13231	0.136097	0.157988	0.195019	0.214976	0.187227	0.197806	0.193559	0.204335	0.215349	0.209059	0.217855	0.208073	0.25528	0.243148	0.301038	0.290925	0.240157	0.282642	0.26943	0.339635	0.282424
541	0.0914606	0.0945701	0.0774733	0.0935101	0.085541	0.0688689	0.115706	0.0888642	0.0881421	0.0808896	0.104343	0.111187	0.11386	0.111737	0.0892978	0.169927	0.172327	0.191213	0.154364	0.131762	0.199799	0.228471	0.173571	0.185494	0.17332	0.145855	0.149234	0.144403	0.147855	0.168615	0.210233	0.231365	0.203035	0.214619	0.209427	0.224197	0.232855	0.229045	0.238591	0.225788	0.27992	0.266089	0.326976	0.316907	0.262942	0.309206	0.295527	0.369471	0.309595
540	0.0952907	0.0988137	0.0813128	0.0983552	0.0893753	0.0733937	0.121812	0.094246	0.0942112	0.08685	0.110637	0.118161	0.121303	0.11797	0.0960706	0.18296	0.187323	0.205098	0.167291	0.142419	0.214811	0.246149	0.186423	0.200351	0.187401	0.155354	0.161301	0.15689	0.160284	0.1799	0.226123	0.248646	0.219337	0.231743	0.225969	0.245247	0.250668	0.249829	0.259681	0.24359	0.305364	0.290201	0.353808	0.343333	0.286494	0.336927	0.322556	0.400328	0.337263
539	0.0987316	0.103109	0.0848737	0.102599	0.0929523	0.0776988	0.127782	0.0993204	0.100105	0.0925174	0.116928	0.125394	0.128686	0.124196	0.102916	0.19576	0.202391	0.218997	0.180173	0.153384	0.229668	0.263745	0.199521	0.215346	0.201226	0.164972	0.173143	0.16932	0.17244	0.19111	0.241679	0.265592	0.235731	0.248749	0.242612	0.265801	0.268421	0.270597	0.28104	0.261716	0.331096	0.314201	0.38093	0.369829	0.310028	0.364485	0.350109	0.431457	0.365404
538	0.102044	0.107253	0.0885764	0.106914	0.0963577	0.0820486	0.13399	0.104387	0.105928	0.0983095	0.122853	0.132201	0.135723	0.130269	0.109195	0.208487	0.217614	0.232678	0.192957	0.164092	0.244668	0.281391	0.212275	0.230343	0.215372	0.174394	0.185053	0.182103	0.184618	0.201607	0.257586	0.282168	0.251811	0.265968	0.259231	0.28671	0.286273	0.291147	0.302365	0.279801	0.356897	0.33826	0.407551	0.396475	0.333443	0.39202	0.377664	0.462349	0.393181
537	0.105914	0.111303	0.0924985	0.111433	0.0997938	0.0867829	0.140183	0.109754	0.111946	0.104053	0.129079	0.139456	0.143038	0.136377	0.115815	0.221374	0.232579	0.246301	0.205559	0.174836	0.259761	0.298695	0.225269	0.245042	0.229476	0.184111	0.196963	0.19472	0.196842	0.2126	0.273424	0.299169	0.26824	0.283052	0.275753	0.307498	0.303904	0.311949	0.323291	0.297807	0.382289	0.362189	0.433847	0.422746	0.356702	0.419296	0.404256	0.492759	0.420583
536	0.109139	0.115602	0.0962908	0.115483	0.102961	0.0909352	0.145817	0.114453	0.117837	0.109524	0.13533	0.146506	0.149704	0.142098	0.122137	0.233762	0.247235	0.259393	0.217652	0.185258	0.274202	0.315596	0.237582	0.259187	0.242828	0.193479	0.208471	0.206905	0.208711	0.223033	0.28862	0.315456	0.283933	0.299395	0.291424	0.327499	0.320894	0.332033	0.34369	0.315006	0.406776	0.385273	0.459273	0.448209	0.37934	0.445381	0.430328	0.521567	0.447256
535	0.112382	0.119222	0.0997639	0.119597	0.106113	0.0954091	0.151387	0.11943	0.123333	0.115057	0.14096	0.152994	0.15676	0.147639	0.128095	0.245463	0.261249	0.271606	0.229194	0.194994	0.28809	0.331355	0.249267	0.272617	0.255499	0.202359	0.219397	0.218364	0.219867	0.233025	0.302873	0.330737	0.298691	0.315169	0.30656	0.3469	0.337135	0.350975	0.36279	0.331481	0.429872	0.406898	0.482875	0.471734	0.40038	0.470615	0.455177	0.549331	0.472553
534	0.115316	0.122836	0.102946	0.123276	0.109256	0.0995153	0.156769	0.12402	0.128722	0.120185	0.146098	0.159305	0.162785	0.152931	0.134215	0.256475	0.274107	0.283331	0.239945	0.204339	0.301098	0.346076	0.260331	0.285498	0.267552	0.210814	0.229942	0.229498	0.230482	0.242369	0.316401	0.344769	0.312729	0.329675	0.320728	0.364647	0.351979	0.368573	0.380832	0.346685	0.451678	0.427644	0.505345	0.494174	0.420287	0.494179	0.478261	0.574685	0.495722
533	0.118036	0.126138	0.105905	0.126539	0.112009	0.103042	0.161481	0.12802	0.133391	0.12495	0.15135	0.165077	0.16815	0.157549	0.139421	0.266577	0.285868	0.293508	0.249915	0.212802	0.31284	0.359464	0.270304	0.29698	0.277945	0.218524	0.239324	0.239613	0.240197	0.250664	0.328645	0.357658	0.325519	0.343206	0.333494	0.380991	0.365513	0.384777	0.397042	0.36032	0.471276	0.446243	0.52519	0.5143	0.438246	0.515105	0.499225	0.597748	0.517024
532	0.120113	0.128631	0.108624	0.129291	0.114084	0.106568	0.165569	0.131664	0.137475	0.128725	0.155488	0.170082	0.172874	0.161412	0.143801	0.275473	0.296083	0.301999	0.258339	0.220095	0.323124	0.371045	0.279088	0.307021	0.28745	0.225422	0.247537	0.248336	0.248644	0.258087	0.339093	0.3686	0.336621	0.354422	0.344788	0.395304	0.377229	0.398661	0.411008	0.372715	0.488632	0.462539	0.542628	0.531964	0.453984	0.533513	0.517772	0.617402	0.535595
531	0.122168	0.130895	0.110589	0.131742	0.115746	0.10931	0.168825	0.134781	0.141174	0.132218	0.159073	0.17427	0.177031	0.164301	0.147561	0.283183	0.304987	0.309328	0.265871	0.226483	0.331883	0.38042	0.286696	0.315474	0.295363	0.231073	0.254802	0.256203	0.255846	0.264036	0.347958	0.37782	0.34617	0.364631	0.354441	0.407379	0.386809	0.41065	0.423335	0.382843	0.5034	0.476561	0.557173	0.546871	0.467235	0.549532	0.533375	0.634093	0.551052
530	0.123762	0.132907	0.112432	0.133586	0.117323	0.111741	0.171624	0.137468	0.144261	0.135009	0.162203	0.178058	0.179911	0.167002	0.150551	0.289037	0.31251	0.315371	0.271544	0.231596	0.339227	0.388242	0.292827	0.322546	0.301655	0.235977	0.260866	0.262554	0.26164	0.269169	0.355155	0.385386	0.354359	0.372585	0.362126	0.417942	0.394508	0.420513	0.433062	0.3911	0.515333	0.48818	0.568631	0.55913	0.478005	0.562208	0.546221	0.647187	0.563749
529	0.124903	0.134191	0.113726	0.135039	0.118322	0.113723	0.17369	0.139636	0.146523	0.137435	0.164336	0.180571	0.182633	0.168672	0.153028	0.29404	0.318377	0.31993	0.275954	0.235561	0.344827	0.393717	0.297178	0.327738	0.30623	0.239888	0.265449	0.267634	0.26629	0.272912	0.360589	0.390633	0.360222	0.378488	0.368005	0.425361	0.400623	0.427674	0.440452	0.397257	0.52444	0.49679	0.57701	0.568075	0.486411	0.571852	0.555878	0.656592	0.573267
528	0.125676	0.135016	0.1149	0.135939	0.119112	0.115386	0.17516	0.141238	0.148373	0.139225	0.166136	0.182733	0.184141	0.170004	0.15493	0.297198	0.322103	0.322538	0.279145	0.238545	0.348687	0.397182	0.300535	0.331279	0.309538	0.242593	0.268834	0.271253	0.269427	0.275422	0.364381	0.394182	0.364424	0.382535	0.372035	0.430951	0.404054	0.432976	0.445885	0.401819	0.530767	0.502862	0.582528	0.573868	0.492033	0.578514	0.562475	0.662857	0.579467
527	0.12566	0.135067	0.115168	0.135973	0.119053	0.116421	0.175353	0.141973	0.1491	0.140007	0.166753	0.183332	0.184576	0.170039	0.155985	0.298981	0.324334	0.323168	0.280606	0.23957	0.350905	0.398389	0.301859	0.333028	0.310894	0.243879	0.270679	0.273195	0.270968	0.27642	0.365412	0.395372	0.366427	0.384265	0.374126	0.433849	0.405561	0.435399	0.448469	0.403847	0.533421	0.505546	0.584154	0.576952	0.494749	0.581428	0.565498	0.664596	0.582304
526	0.125608	0.13504	0.115505	0.13583	0.118893	0.116996	0.175294	0.142444	0.149764	0.140754	0.16723	0.183786	0.184723	0.169622	0.156309	0.299566	0.324875	0.323169	0.280936	0.240361	0.351171	0.398037	0.302259	0.333513	0.311261	0.244474	0.271397	0.274395	0.271817	0.27653	0.365602	0.394837	0.366923	0.384969	0.37463	0.434713	0.405396	0.436064	0.44851	0.404233	0.533937	0.506629	0.583434	0.576802	0.495325	0.581642	0.565917	0.663373	0.582844
525	0.1253	0.134606	0.115321	0.135293	0.118085	0.117204	0.174415	0.142328	0.149655	0.140526	0.166495	0.183325	0.183877	0.168665	0.15571	0.298511	0.323983	0.320882	0.279851	0.23983	0.349793	0.395933	0.301316	0.332172	0.309706	0.244148	0.270845	0.273952	0.271314	0.275304	0.363757	0.392871	0.365568	0.3834	0.372926	0.433081	0.403323	0.434104	0.44685	0.402314	0.531434	0.504623	0.579729	0.573847	0.493117	0.578821	0.563182	0.65887	0.57957
524	0.124307	0.133431	0.114542	0.133918	0.117485	0.117028	0.17309	0.141791	0.148645	0.139607	0.165216	0.182061	0.182059	0.16685	0.154733	0.29633	0.321733	0.317717	0.277473	0.237868	0.346945	0.391511	0.298866	0.329593	0.306807	0.242687	0.269158	0.272572	0.269287	0.273271	0.360393	0.388955	0.362781	0.380609	0.370071	0.429671	0.398951	0.430432	0.443018	0.398931	0.526633	0.500314	0.57384	0.568843	0.488754	0.573706	0.558429	0.651435	0.574273
523	0.123158	0.131969	0.113645	0.132588	0.116128	0.116343	0.171037	0.140716	0.147201	0.138831	0.163674	0.180327	0.179853	0.164712	0.15301	0.292983	0.317799	0.313277	0.274028	0.235235	0.342979	0.386237	0.295322	0.325529	0.302813	0.240245	0.266227	0.269924	0.265979	0.270255	0.355553	0.383655	0.358503	0.375768	0.365498	0.424451	0.393633	0.424724	0.437169	0.394111	0.519584	0.494031	0.565002	0.56104	0.482479	0.565989	0.550998	0.64155	0.566136
522	0.121706	0.130256	0.112286	0.130705	0.114534	0.114984	0.16836	0.139167	0.145568	0.136951	0.161367	0.177737	0.17706	0.161928	0.150797	0.288722	0.312894	0.307541	0.269747	0.231593	0.337543	0.379135	0.290729	0.320411	0.297875	0.23737	0.262304	0.266073	0.262158	0.266087	0.34958	0.376877	0.352749	0.369577	0.359407	0.417239	0.386436	0.417667	0.430024	0.38761	0.510654	0.485508	0.554534	0.550904	0.474519	0.556057	0.540792	0.6294	0.556138
521	0.119841	0.128204	0.111167	0.128748	0.11287	0.113899	0.165555	0.137431	0.143427	0.13554	0.158753	0.175029	0.173889	0.158862	0.148494	0.283515	0.307197	0.30132	0.264562	0.227503	0.331316	0.371001	0.285687	0.314396	0.29172	0.233628	0.257848	0.261647	0.257748	0.261302	0.34245	0.369238	0.346332	0.362831	0.352738	0.409536	0.378567	0.409302	0.421824	0.380328	0.499909	0.475787	0.54224	0.539731	0.464642	0.544202	0.530029	0.615377	0.544827
520	0.118206	0.125821	0.109232	0.126395	0.110988	0.112414	0.162543	0.135383	0.140956	0.133072	0.155847	0.171477	0.170106	0.155542	0.14561	0.277899	0.300501	0.294271	0.258852	0.222841	0.324319	0.361878	0.279606	0.307906	0.285472	0.229551	0.252901	0.256575	0.252542	0.256318	0.334832	0.360575	0.338584	0.354638	0.34456	0.399794	0.369504	0.399753	0.411946	0.371492	0.488029	0.464454	0.528792	0.526599	0.453861	0.531194	0.516719	0.599335	0.53133
519	0.116276	0.123455	0.107501	0.12381	0.108689	0.110518	0.159129	0.133005	0.138356	0.13063	0.152597	0.168016	0.166203	0.152059	0.142426	0.271474	0.293214	0.286817	0.252494	0.217881	0.316835	0.352545	0.273127	0.300677	0.27824	0.22475	0.247419	0.251128	0.246854	0.25046	0.326143	0.351623	0.330617	0.34599	0.336388	0.389805	0.360204	0.389726	0.401774	0.362707	0.475264	0.452665	0.514202	0.513193	0.442178	0.517255	0.503256	0.582284	0.517317
518	0.114022	0.120926	0.105702	0.121387	0.106942	0.108886	0.155738	0.130777	0.135768	0.128252	0.149448	0.164236	0.162435	0.148661	0.13952	0.2649	0.285552	0.278868	0.246292	0.212846	0.30836	0.342371	0.266489	0.293342	0.271163	0.219688	0.24143	0.24506	0.241115	0.244775	0.317376	0.341834	0.322146	0.337513	0.328092	0.3788	0.34984	0.378908	0.391242	0.353004	0.461744	0.440043	0.499163	0.498702	0.430095	0.502515	0.488718	0.56444	0.502934
517	0.111972	0.118809	0.103933	0.118948	0.104925	0.107088	0.152186	0.128554	0.132521	0.125632	0.146087	0.160687	0.158631	0.145276	0.136262	0.258299	0.278008	0.270945	0.239793	0.207257	0.299749	0.332525	0.259478	0.285296	0.263752	0.214489	0.235788	0.239273	0.234567	0.238688	0.308371	0.332364	0.313361	0.32794	0.318656	0.367769	0.339899	0.368048	0.379583	0.343239	0.44762	0.427255	0.483571	0.48369	0.417419	0.486964	0.473815	0.546726	0.487339
516	0.109883	0.116079	0.101562	0.116043	0.102522	0.105196	0.148572	0.125833	0.129554	0.122714	0.142794	0.156448	0.15413	0.140976	0.132612	0.251381	0.269465	0.262598	0.232516	0.201533	0.291527	0.321889	0.251962	0.277355	0.255802	0.209376	0.229303	0.232673	0.228422	0.232183	0.299097	0.322228	0.304043	0.318213	0.308846	0.356472	0.32928	0.356465	0.367716	0.332977	0.433776	0.413672	0.467701	0.468177	0.404468	0.471189	0.458022	0.528452	0.471651
515	0.107719	0.113512	0.0997024	0.113442	0.100477	0.103244	0.144591	0.123449	0.126819	0.119877	0.139413	0.152546	0.150172	0.137349	0.12927	0.244633	0.26176	0.254806	0.22584	0.195885	0.282946	0.311743	0.244923	0.26964	0.247915	0.203919	0.222871	0.226474	0.221809	0.226135	0.289802	0.312325	0.294909	0.308679	0.299405	0.344907	0.318726	0.344954	0.35619	0.322819	0.419629	0.400491	0.452141	0.453067	0.391197	0.455869	0.443259	0.509963	0.456207
514	0.105781	0.111116	0.0979506	0.110902	0.0983976	0.101269	0.141213	0.121106	0.12404	0.117413	0.136036	0.148766	0.146081	0.133703	0.126201	0.237487	0.253716	0.2466	0.21926	0.190369	0.274485	0.301628	0.237814	0.261617	0.240229	0.198639	0.216684	0.220267	0.215677	0.219995	0.28099	0.302485	0.286036	0.299325	0.290283	0.333811	0.308731	0.333741	0.345031	0.312865	0.405729	0.387389	0.436869	0.437975	0.378925	0.440209	0.428021	0.49212	0.440813
513	0.103548	0.108637	0.0962008	0.108425	0.0963122	0.0992741	0.137872	0.118497	0.120803	0.114769	0.13265	0.144976	0.141915	0.130095	0.122801	0.231063	0.245956	0.238652	0.212607	0.184539	0.265943	0.291273	0.230888	0.253844	0.23275	0.193232	0.210634	0.213976	0.209353	0.213932	0.271979	0.293084	0.276984	0.290042	0.28108	0.32315	0.29854	0.322553	0.333638	0.303002	0.391851	0.374591	0.421587	0.423177	0.366325	0.425298	0.413016	0.474589	0.425496
512	0.10155	0.106373	0.0941731	0.10607	0.0942854	0.0973858	0.134322	0.116062	0.11778	0.111966	0.129297	0.141245	0.138286	0.126521	0.119697	0.224321	0.238266	0.231238	0.206465	0.179461	0.257838	0.281936	0.224094	0.24686	0.2256	0.18841	0.204563	0.207786	0.203217	0.208305	0.263612	0.283637	0.26837	0.280878	0.272201	0.311954	0.289018	0.312131	0.322792	0.293285	0.378588	0.361762	0.407054	0.408857	0.354089	0.410613	0.398874	0.45764	0.411248
511	0.0999442	0.104163	0.0926006	0.103817	0.0926703	0.0957971	0.131354	0.113915	0.115353	0.110024	0.12642	0.137971	0.134798	0.123681	0.116899	0.218399	0.231069	0.224289	0.200312	0.174437	0.249971	0.273181	0.217698	0.239511	0.218761	0.183422	0.198961	0.202035	0.197671	0.202667	0.255318	0.275003	0.260554	0.272747	0.264083	0.30175	0.279682	0.302128	0.312614	0.284633	0.366212	0.350005	0.393749	0.395432	0.342742	0.397157	0.38567	0.441765	0.397423
510	0.098206	0.102145	0.0907866	0.101703	0.0909988	0.0940244	0.12831	0.111863	0.112753	0.10742	0.123491	0.134558	0.131513	0.1206	0.114031	0.212747	0.224461	0.217431	0.194571	0.169495	0.242618	0.264488	0.211774	0.232734	0.211896	0.178791	0.193308	0.196836	0.192148	0.19717	0.247659	0.266712	0.252597	0.264404	0.25582	0.292009	0.270931	0.292304	0.303067	0.275914	0.354045	0.338417	0.38053	0.382681	0.331646	0.383653	0.372699	0.42684	0.38453
509	0.0968034	0.100418	0.0893456	0.099992	0.0895813	0.0924729	0.125512	0.109813	0.110501	0.10538	0.121021	0.131231	0.128286	0.11785	0.11129	0.207187	0.217858	0.211258	0.189286	0.165082	0.235585	0.256727	0.206217	0.226442	0.206313	0.17444	0.188634	0.191414	0.187036	0.192333	0.240302	0.259176	0.245442	0.257073	0.248364	0.283012	0.262921	0.283415	0.293812	0.268201	0.342946	0.327948	0.368357	0.370474	0.321413	0.371465	0.360616	0.412899	0.372306
508	0.0952817	0.0985519	0.0879151	0.0977729	0.0878594	0.0910121	0.122921	0.10808	0.108276	0.10321	0.118283	0.128558	0.125254	0.115112	0.108992	0.202185	0.211764	0.205564	0.184403	0.160901	0.229087	0.249242	0.200698	0.220558	0.200583	0.170156	0.183317	0.186379	0.182078	0.187594	0.233421	0.251732	0.238131	0.249472	0.241112	0.274454	0.255374	0.274965	0.285359	0.260558	0.332528	0.317917	0.356987	0.358924	0.311732	0.359611	0.349314	0.399656	0.360693
507	0.0940802	0.0974182	0.0869	0.0963532	0.0866578	0.0895955	0.12057	0.106622	0.106283	0.101706	0.116232	0.125915	0.122813	0.113028	0.106976	0.197681	0.206307	0.200048	0.179713	0.157084	0.223474	0.242526	0.195922	0.215268	0.195529	0.166484	0.179156	0.18193	0.177585	0.183456	0.227298	0.244961	0.232059	0.24299	0.235138	0.266787	0.248426	0.266986	0.277107	0.253701	0.322653	0.309032	0.346553	0.34846	0.302924	0.349282	0.338806	0.387887	0.350238
506	0.092889	0.095806	0.0856507	0.0949884	0.0856012	0.0883783	0.118404	0.104628	0.10438	0.0997728	0.113993	0.123706	0.120343	0.110843	0.104803	0.193417	0.20129	0.1949	0.175529	0.153447	0.217679	0.235897	0.191236	0.210227	0.190531	0.162809	0.17475	0.177607	0.173281	0.179241	0.221506	0.239018	0.225924	0.237107	0.228807	0.259439	0.241622	0.25994	0.269686	0.247174	0.313739	0.300092	0.336852	0.339284	0.294606	0.339268	0.32928	0.376556	0.340277
505	0.0915029	0.0943769	0.0842757	0.093228	0.084344	0.0871907	0.116633	0.103532	0.10265	0.0982988	0.112096	0.121332	0.118179	0.108761	0.102781	0.189443	0.196362	0.190826	0.171525	0.150327	0.212651	0.230194	0.187193	0.205581	0.186332	0.159461	0.170932	0.173967	0.169398	0.175696	0.216001	0.233565	0.220594	0.231364	0.222871	0.252642	0.235753	0.253146	0.263004	0.24137	0.305779	0.292553	0.328187	0.330309	0.287271	0.330348	0.320419	0.366428	0.331437
504	0.0907034	0.0931404	0.0835232	0.0921305	0.0832576	0.0859297	0.114446	0.101899	0.101017	0.0967396	0.110406	0.119266	0.115919	0.10693	0.101276	0.185951	0.191998	0.186489	0.167996	0.147091	0.207858	0.225015	0.183414	0.201389	0.182139	0.156215	0.167187	0.170009	0.165902	0.1721	0.211326	0.228282	0.215602	0.225932	0.217782	0.246578	0.230589	0.247274	0.256751	0.235974	0.29804	0.285464	0.319723	0.322191	0.280313	0.322	0.312454	0.357143	0.323333
503	0.089999	0.0923537	0.0828104	0.0909897	0.0827852	0.0852502	0.113098	0.100785	0.0996795	0.0957137	0.1089	0.117623	0.114261	0.105392	0.100001	0.18284	0.188334	0.182737	0.164916	0.144674	0.203492	0.220214	0.179851	0.197342	0.178499	0.153678	0.164084	0.166538	0.162661	0.169129	0.206932	0.223448	0.211075	0.221281	0.213275	0.241084	0.225411	0.241911	0.251354	0.231259	0.291358	0.278878	0.312859	0.314909	0.274391	0.314604	0.305342	0.349063	0.315844
502	0.0893483	0.0910409	0.0817994	0.0898748	0.0816719	0.0843395	0.111462	0.09991	0.0983014	0.0944915	0.107378	0.115729	0.112542	0.104032	0.0984055	0.180222	0.184901	0.179207	0.162007	0.142071	0.199946	0.215888	0.176896	0.193866	0.175209	0.150907	0.16105	0.163513	0.159542	0.166389	0.202671	0.219388	0.206832	0.217136	0.208773	0.236002	0.220948	0.236969	0.246078	0.22661	0.28525	0.273023	0.306475	0.307833	0.268452	0.30793	0.298383	0.341165	0.308867
501	0.0881356	0.0901403	0.0809898	0.0890289	0.0808946	0.0834224	0.110093	0.0988885	0.0968783	0.0932109	0.105938	0.114213	0.110941	0.102719	0.0970904	0.177184	0.181145	0.175833	0.159033	0.139571	0.196325	0.211829	0.17383	0.190472	0.172159	0.148316	0.157913	0.160625	0.156749	0.163353	0.1989	0.2153	0.203083	0.212795	0.205105	0.231239	0.216558	0.232024	0.24104	0.222343	0.279238	0.267508	0.299838	0.30158	0.263053	0.301345	0.292158	0.333982	0.302516
500	0.0875305	0.089424	0.0803821	0.0878615	0.0802362	0.0827625	0.108839	0.0979636	0.0960581	0.0922689	0.104847	0.112691	0.109579	0.101413	0.0962517	0.174792	0.178261	0.173171	0.156621	0.137668	0.19279	0.208065	0.170991	0.187592	0.169223	0.146103	0.155248	0.157885	0.153973	0.160956	0.195516	0.211934	0.199206	0.20931	0.201318	0.226815	0.212682	0.227764	0.236559	0.218629	0.27394	0.262386	0.294439	0.296067	0.258166	0.295633	0.286624	0.327529	0.296725
499	0.0870562	0.0887609	0.079786	0.0873877	0.0800318	0.081942	0.107786	0.097036	0.0947507	0.0914511	0.103908	0.111509	0.108332	0.100383	0.0948984	0.172516	0.175301	0.170503	0.154245	0.135534	0.18978	0.204829	0.168722	0.18463	0.166491	0.144113	0.152991	0.155582	0.15178	0.158722	0.192607	0.208813	0.195816	0.205845	0.198003	0.222915	0.209231	0.223867	0.232381	0.214799	0.269152	0.257659	0.289161	0.290748	0.253704	0.289928	0.281484	0.321493	0.291345
498	0.0862971	0.0876682	0.0789282	0.0865144	0.0789888	0.0813081	0.106525	0.0959815	0.0934406	0.0900953	0.102572	0.110144	0.107048	0.098823	0.0939293	0.170306	0.172359	0.167819	0.151635	0.133712	0.186743	0.201308	0.16586	0.181914	0.163876	0.14189	0.150634	0.152863	0.149037	0.156176	0.189185	0.205199	0.192382	0.2025	0.194714	0.218667	0.205643	0.219868	0.228175	0.211385	0.263998	0.253192	0.28397	0.285358	0.24895	0.284792	0.276396	0.315653	0.285896
497	0.0858915	0.0872015	0.0784349	0.0857097	0.0787229	0.0806502	0.105712	0.0954357	0.0924744	0.0895165	0.101715	0.108918	0.106029	0.0982396	0.0928804	0.168438	0.169755	0.165736	0.149557	0.131477	0.18415	0.198231	0.16384	0.179146	0.161521	0.139975	0.148394	0.150426	0.14686	0.154294	0.186291	0.20261	0.189618	0.199243	0.191826	0.215329	0.202504	0.216137	0.224418	0.208005	0.259582	0.249063	0.279309	0.280701	0.244762	0.279807	0.271492	0.310333	0.280982
496	0.085462	0.0865725	0.0778449	0.0849041	0.0780886	0.0799138	0.104508	0.0946239	0.0916363	0.0884613	0.100589	0.107654	0.104865	0.0972092	0.0917276	0.166106	0.167229	0.163093	0.146923	0.12971	0.181016	0.195225	0.161447	0.176147	0.159068	0.138259	0.146019	0.148149	0.14452	0.152422	0.18359	0.199358	0.186626	0.195969	0.188641	0.211607	0.19933	0.21219	0.220579	0.204735	0.25502	0.244733	0.274544	0.275594	0.240898	0.274474	0.266699	0.304741	0.275852
495	0.0848382	0.0858593	0.0775159	0.0844971	0.0774223	0.0793874	0.103528	0.093853	0.0905592	0.0874795	0.0996383	0.106747	0.104024	0.0961628	0.0908198	0.164166	0.164565	0.160822	0.145138	0.127698	0.17844	0.192297	0.159124	0.17375	0.156582	0.136189	0.143782	0.145842	0.142214	0.150306	0.180868	0.196296	0.183458	0.192887	0.185565	0.207973	0.195809	0.208833	0.216548	0.201571	0.250564	0.24023	0.269715	0.270711	0.236645	0.269896	0.261809	0.299361	0.270858
494	0.0842793	0.0852794	0.0766562	0.083671	0.0767446	0.0786562	0.102528	0.0929369	0.0894382	0.0862789	0.0988096	0.105241	0.102691	0.0952779	0.0895695	0.161779	0.161822	0.158118	0.142427	0.125713	0.17542	0.188882	0.156672	0.170731	0.153986	0.134126	0.141565	0.143339	0.139825	0.148066	0.177764	0.19342	0.180249	0.189711	0.182047	0.203905	0.192762	0.204605	0.212623	0.197951	0.245642	0.235567	0.264961	0.265421	0.232078	0.264628	0.256675	0.293941	0.265314
493	0.0838335	0.0844819	0.0761343	0.0830795	0.0761812	0.0778454	0.101469	0.0919646	0.0882251	0.0854972	0.0975782	0.103996	0.101578	0.0943764	0.0883261	0.159582	0.158855	0.155687	0.140161	0.123523	0.172732	0.185774	0.154237	0.167794	0.151688	0.132418	0.139352	0.140739	0.137233	0.146198	0.174682	0.190425	0.177333	0.186142	0.179033	0.200142	0.189353	0.200993	0.208264	0.194407	0.240874	0.231016	0.259876	0.260457	0.227927	0.259603	0.251421	0.288008	0.26005
492	0.0829993	0.0839434	0.0753639	0.0822262	0.0755899	0.0770664	0.100053	0.0909574	0.0869995	0.0841548	0.0965467	0.102542	0.0999461	0.0931778	0.0870246	0.157069	0.155914	0.153153	0.137604	0.121504	0.169697	0.182632	0.151758	0.164718	0.148824	0.130444	0.137143	0.138322	0.134979	0.143806	0.171906	0.186887	0.173815	0.182764	0.175586	0.195936	0.186011	0.196758	0.203917	0.19058	0.235769	0.226133	0.254819	0.254664	0.223039	0.254195	0.246048	0.282154	0.254575
491	0.0823813	0.0829716	0.0745492	0.0814874	0.0750673	0.075903	0.0989815	0.0898241	0.0857923	0.0829133	0.0948	0.101218	0.0985062	0.0916222	0.085608	0.154439	0.152475	0.150285	0.134423	0.119081	0.166373	0.178698	0.148597	0.161231	0.145598	0.128134	0.134051	0.135457	0.132121	0.14127	0.168511	0.183455	0.169851	0.178843	0.172051	0.191365	0.182039	0.191972	0.199477	0.186712	0.230168	0.220785	0.24886	0.24873	0.217622	0.248127	0.239981	0.275638	0.24835
490	0.0818734	0.0822973	0.0739045	0.0805071	0.0742626	0.0749115	0.0978776	0.0887301	0.0844874	0.0818178	0.0937534	0.0996876	0.0969891	0.0906353	0.0844804	0.151779	0.149184	0.147556	0.131817	0.116728	0.162787	0.174891	0.145752	0.157861	0.142746	0.126004	0.1316	0.132599	0.129165	0.138948	0.165158	0.17955	0.166211	0.175177	0.168138	0.186732	0.178482	0.187368	0.194518	0.182561	0.224498	0.215126	0.243014	0.242742	0.212415	0.241969	0.234049	0.268781	0.241818
489	0.0810502	0.0815048	0.0729734	0.0794288	0.0735161	0.0738485	0.0965676	0.0874063	0.0829748	0.0804622	0.0925122	0.0980958	0.0954718	0.089121	0.0826744	0.148789	0.145561	0.144298	0.128706	0.114074	0.159311	0.170832	0.142713	0.15431	0.139273	0.123766	0.128936	0.129483	0.126462	0.136319	0.161557	0.175855	0.162434	0.170953	0.164088	0.182148	0.174272	0.182353	0.189371	0.178296	0.218549	0.209829	0.237	0.236402	0.207098	0.235614	0.227865	0.261868	0.235514
488	0.0803188	0.0806853	0.0721872	0.0784189	0.0727501	0.0726723	0.0951398	0.0863741	0.0814438	0.0788328	0.0909926	0.0964723	0.0939578	0.0879975	0.08133	0.145854	0.141832	0.141064	0.125796	0.111693	0.155766	0.166762	0.139667	0.150519	0.135862	0.121111	0.125896	0.126558	0.123456	0.133934	0.157795	0.172085	0.158245	0.16662	0.159945	0.176985	0.170196	0.177203	0.184181	0.173971	0.212538	0.203742	0.230538	0.229629	0.201298	0.22906	0.221293	0.254465	0.228391
487	0.0795922	0.0796728	0.0712475	0.0773699	0.0718261	0.0715672	0.0935172	0.0851238	0.0799912	0.0773686	0.0896162	0.0943535	0.0923245	0.0865235	0.0796041	0.142717	0.138042	0.137706	0.122647	0.10884	0.151936	0.162645	0.136383	0.146762	0.132311	0.118761	0.122994	0.123046	0.120168	0.131214	0.153995	0.168004	0.154044	0.162425	0.155781	0.171689	0.165783	0.172349	0.178728	0.16932	0.206011	0.197943	0.223985	0.222936	0.195388	0.222141	0.21454	0.246937	0.221264
486	0.0784694	0.0784864	0.0706401	0.0763299	0.0711508	0.0705357	0.0921411	0.0834232	0.0784212	0.0758477	0.0879877	0.0928244	0.0904155	0.0849278	0.0779887	0.139351	0.134213	0.134277	0.11908	0.105878	0.147795	0.158232	0.133052	0.142718	0.129254	0.116157	0.119963	0.120069	0.117239	0.128539	0.149938	0.163847	0.149695	0.157734	0.151414	0.166611	0.161406	0.166877	0.173297	0.164595	0.199511	0.191769	0.217589	0.215995	0.189382	0.2151	0.207341	0.239552	0.213947
485	0.0778232	0.0776564	0.0696458	0.0755464	0.0701885	0.0693303	0.0907983	0.0822171	0.0767568	0.074161	0.0863437	0.090786	0.0887199	0.0834802	0.0759254	0.136231	0.130479	0.131013	0.116136	0.102807	0.144288	0.153866	0.129514	0.138874	0.125291	0.113764	0.116849	0.116451	0.114063	0.126099	0.14643	0.159771	0.145736	0.153224	0.147252	0.16099	0.156927	0.161297	0.167678	0.159901	0.192989	0.185677	0.210797	0.209345	0.183262	0.208493	0.20051	0.231892	0.206512
484	0.0771025	0.0766749	0.0686853	0.0746364	0.0695105	0.0682737	0.0894201	0.0811586	0.0754195	0.0728937	0.084911	0.0891686	0.0872462	0.0820637	0.0743655	0.132996	0.126453	0.127579	0.112532	0.100262	0.140305	0.149826	0.126437	0.134829	0.121967	0.111575	0.113708	0.113168	0.110757	0.123247	0.142319	0.155542	0.141615	0.148703	0.142858	0.155694	0.152434	0.156113	0.162283	0.155141	0.186682	0.179536	0.204512	0.20231	0.1772	0.201287	0.193686	0.224152	0.199553
483	0.0761667	0.0754285	0.0676922	0.0735428	0.0685435	0.066866	0.0876564	0.0797417	0.073661	0.0711606	0.0831674	0.0869467	0.085073	0.0804833	0.0725641	0.129582	0.122424	0.124119	0.109254	0.0973539	0.136168	0.145037	0.122759	0.130664	0.117883	0.108846	0.110723	0.10966	0.107627	0.120285	0.138392	0.150941	0.136908	0.144284	0.138334	0.150512	0.14808	0.150327	0.156648	0.150206	0.17996	0.173219	0.19746	0.195114	0.17122	0.194195	0.186337	0.216077	0.192395
482	0.0755186	0.0746826	0.0666311	0.0724124	0.067834	0.0656639	0.0861423	0.0783754	0.0722578	0.0695036	0.0816086	0.0854042	0.083453	0.0790347	0.0710969	0.126226	0.118391	0.120824	0.106012	0.0944448	0.132443	0.14098	0.119287	0.127008	0.114675	0.106576	0.107694	0.106375	0.104472	0.117491	0.134505	0.146782	0.132514	0.139779	0.133939	0.144786	0.143625	0.145361	0.150996	0.145663	0.173374	0.166887	0.190805	0.188351	0.16511	0.187285	0.179444	0.208347	0.18503
481	0.0747939	0.0737488	0.0658404	0.0714101	0.0669901	0.0648093	0.0850619	0.077059	0.0705274	0.068186	0.0802604	0.0834479	0.0815993	0.0776652	0.0692793	0.123175	0.114742	0.117391	0.102989	0.0918192	0.128738	0.136776	0.116319	0.123357	0.110986	0.104003	0.104869	0.10344	0.10129	0.114912	0.130869	0.142728	0.128516	0.135455	0.129847	0.139782	0.13934	0.139898	0.145588	0.141061	0.166899	0.160757	0.184281	0.181743	0.159253	0.180553	0.172432	0.200975	0.178103
480	0.0739434	0.073105	0.0648485	0.0702621	0.066167	0.0635911	0.0836188	0.0758245	0.0690767	0.0666417	0.0787075	0.0817958	0.0798148	0.0762134	0.0675165	0.119802	0.110903	0.114177	0.0998096	0.0892794	0.124976	0.132461	0.113223	0.119472	0.10743	0.101745	0.101774	0.10008	0.0983031	0.112262	0.127093	0.1389	0.124593	0.131272	0.12592	0.134601	0.135096	0.134815	0.140404	0.13647	0.16074	0.154624	0.178056	0.175118	0.153364	0.173568	0.165979	0.193659	0.171192
479	0.073291	0.0721028	0.0643891	0.0694685	0.0654896	0.0624378	0.08199	0.0746209	0.0678093	0.06527	0.0772243	0.0803617	0.0782336	0.0747986	0.0662057	0.116846	0.107137	0.111127	0.0967995	0.0867351	0.121322	0.128502	0.109977	0.115983	0.104248	0.0995544	0.0990823	0.0973636	0.0953842	0.110074	0.123392	0.134742	0.120501	0.127102	0.122057	0.129681	0.131091	0.129877	0.135127	0.132305	0.154704	0.149255	0.17171	0.168747	0.147783	0.167363	0.159718	0.186567	0.164471
478	0.0724899	0.0711789	0.0634051	0.0685932	0.0649327	0.0614192	0.0806555	0.0736244	0.0663128	0.0640587	0.0760272	0.0787573	0.0766535	0.0735956	0.0648517	0.114143	0.103783	0.108303	0.0942043	0.0841106	0.117954	0.124817	0.107113	0.112543	0.101214	0.0973309	0.096559	0.0943443	0.0927518	0.107847	0.120053	0.131113	0.116948	0.123354	0.11809	0.125148	0.127093	0.125365	0.130483	0.128275	0.148985	0.143898	0.1658	0.162545	0.142539	0.161286	0.153459	0.18003	0.158255
477	0.0717724	0.0703366	0.0627855	0.0678686	0.0643955	0.0606398	0.0796121	0.0726495	0.065017	0.062848	0.0749117	0.077345	0.0755098	0.072417	0.0633902	0.111519	0.100741	0.105398	0.0912486	0.0820494	0.114754	0.120971	0.104713	0.109465	0.0982595	0.095334	0.0939359	0.0914918	0.0901234	0.105516	0.116957	0.127891	0.113413	0.119565	0.114424	0.120628	0.123722	0.120837	0.125971	0.1243	0.143631	0.138469	0.160245	0.156899	0.137516	0.155361	0.14762	0.173719	0.152253
476	0.0710701	0.0695692	0.0619448	0.0669235	0.0636356	0.0597484	0.0784368	0.0715466	0.0639976	0.0614922	0.0734362	0.075861	0.0738667	0.0713433	0.0619776	0.108847	0.0975896	0.102563	0.0886947	0.0797578	0.111382	0.117444	0.101804	0.106457	0.0953291	0.0929529	0.0911451	0.0891106	0.0873295	0.103304	0.113605	0.124252	0.109791	0.116046	0.111235	0.116205	0.119759	0.116482	0.121402	0.120677	0.138418	0.133567	0.155103	0.151285	0.132927	0.149605	0.141884	0.167183	0.146528
475	0.0705345	0.0690102	0.0615651	0.0662472	0.0628752	0.0589627	0.0776585	0.0705206	0.0629629	0.0605626	0.0724354	0.0746251	0.072874	0.0702154	0.0610235	0.106428	0.0946981	0.100189	0.0864227	0.0776579	0.108829	0.114255	0.0992711	0.103747	0.0930034	0.0913269	0.0892227	0.0867749	0.0851073	0.101271	0.110828	0.121381	0.106984	0.112899	0.108132	0.112404	0.116596	0.112744	0.117484	0.117128	0.133849	0.129058	0.150056	0.146003	0.128276	0.144306	0.136958	0.161483	0.141469
474	0.0698115	0.068226	0.0610195	0.0653083	0.0623308	0.0583546	0.0762698	0.0697872	0.0617412	0.0596276	0.0712524	0.0731278	0.0715528	0.0689386	0.0599552	0.10438	0.0918073	0.0975987	0.0842664	0.0758206	0.105829	0.110966	0.0968882	0.100978	0.0903792	0.0894453	0.0868686	0.0845104	0.082665	0.0990319	0.107817	0.117934	0.103731	0.109692	0.104866	0.108827	0.11322	0.108945	0.113619	0.114085	0.12888	0.124476	0.145064	0.141364	0.124038	0.139488	0.131885	0.156043	0.136129
473	0.0695049	0.0675854	0.0603613	0.0649754	0.0620844	0.0579768	0.0754645	0.0692001	0.0611345	0.0590018	0.0705685	0.072149	0.070529	0.0681239	0.0589591	0.102343	0.0896621	0.0955126	0.0822651	0.0740516	0.103699	0.108427	0.0950481	0.0988437	0.0882879	0.0878922	0.0852079	0.0825142	0.0811161	0.0974	0.105081	0.115124	0.101091	0.106937	0.102015	0.105483	0.110553	0.105705	0.110105	0.111174	0.125208	0.120879	0.140844	0.136793	0.120306	0.134995	0.127774	0.150806	0.131644
472	0.0688648	0.0668419	0.0599328	0.0642313	0.0614209	0.0575448	0.0744244	0.0687271	0.0603592	0.0584804	0.0696491	0.0712872	0.0696075	0.0671448	0.0582634	0.100779	0.087557	0.0933317	0.0803659	0.0725509	0.101302	0.105588	0.0930797	0.0965855	0.0864533	0.0864129	0.0834517	0.0807821	0.079432	0.0955786	0.102782	0.112584	0.0986091	0.104337	0.0995326	0.102388	0.107656	0.102699	0.106996	0.108482	0.121157	0.117096	0.136675	0.132427	0.117048	0.130777	0.123488	0.146137	0.127624
471	0.0686707	0.0664984	0.0597276	0.0635969	0.0610691	0.0570546	0.0737255	0.0680884	0.0594783	0.0579293	0.0690056	0.0706671	0.0685098	0.0664177	0.0577448	0.0990474	0.0857587	0.0913623	0.0788558	0.0714538	0.098821	0.102866	0.0912082	0.0946037	0.0844517	0.085027	0.0818793	0.0795499	0.0780484	0.0939636	0.100241	0.109968	0.0962353	0.101999	0.0972187	0.0996589	0.105048	0.0999775	0.104333	0.105917	0.117757	0.113772	0.132569	0.128821	0.11363	0.127043	0.119958	0.141639	0.123639
470	0.0683308	0.0660947	0.0593833	0.0632024	0.0607116	0.0569249	0.0729083	0.0677859	0.0589648	0.0574177	0.0683177	0.0697481	0.0680493	0.0656798	0.0571763	0.0980524	0.0840673	0.0896484	0.0775746	0.0703553	0.096769	0.100692	0.0899049	0.0930009	0.0830496	0.0836821	0.0805917	0.0779624	0.0764998	0.0925603	0.0984711	0.10782	0.0942785	0.0998523	0.0950825	0.0973639	0.102407	0.0976058	0.101919	0.103402	0.114852	0.110855	0.129037	0.125142	0.110974	0.123327	0.116432	0.137561	0.120198
469	0.0677235	0.0655362	0.0589471	0.0627959	0.0600513	0.0565614	0.0719434	0.0673911	0.0586296	0.0572431	0.0675588	0.0690238	0.0671769	0.0651148	0.0565401	0.0968123	0.0823618	0.0877327	0.0761798	0.0692872	0.0949517	0.098421	0.0881706	0.0912801	0.0814481	0.0823515	0.0789456	0.0766436	0.0751219	0.0912728	0.0960964	0.105736	0.0922398	0.0977962	0.0928554	0.0948962	0.100101	0.0951083	0.0993582	0.101323	0.111865	0.107899	0.125899	0.12173	0.108296	0.119973	0.113346	0.13355	0.116991
468	0.0673705	0.0652027	0.0586564	0.0624958	0.0598758	0.0563656	0.0712803	0.0668973	0.0580218	0.0571429	0.067045	0.0683029	0.066437	0.0641443	0.0565749	0.095858	0.0810395	0.0862374	0.07505	0.0683737	0.0929897	0.0964664	0.0865844	0.0899889	0.0800891	0.0810093	0.0776373	0.0755789	0.0740406	0.0898724	0.0943567	0.103662	0.0903483	0.0957654	0.0907222	0.092892	0.0980446	0.0931665	0.0972179	0.0996777	0.109153	0.105346	0.12249	0.118785	0.10607	0.116935	0.110466	0.129896	0.114188
467	0.0671207	0.0645335	0.0583875	0.0619555	0.0597285	0.0564915	0.0708807	0.0668403	0.0580732	0.0569832	0.0667202	0.0678227	0.0659705	0.0638009	0.0559538	0.0948093	0.079908	0.0846415	0.0742556	0.0676577	0.0913719	0.0947917	0.0855925	0.0885854	0.0789888	0.0800963	0.0767804	0.0744035	0.0733065	0.0888759	0.0925643	0.102103	0.0887709	0.0943295	0.0891079	0.0912771	0.0960114	0.0914369	0.0953531	0.0979282	0.106734	0.103254	0.120007	0.115862	0.103647	0.114467	0.107977	0.126734	0.111677
466	0.0668022	0.0642129	0.0583331	0.0615144	0.0594529	0.0564233	0.0703448	0.0669111	0.0577212	0.0567288	0.0662363	0.0673518	0.0656389	0.0632234	0.0558929	0.0940002	0.0788973	0.0830644	0.0733583	0.0671289	0.0898189	0.0927165	0.0845973	0.0874721	0.0778644	0.078887	0.0758984	0.0736289	0.0722021	0.0875118	0.0909607	0.100528	0.0870447	0.0928711	0.0874181	0.0894706	0.0940577	0.0896791	0.093584	0.0960583	0.104587	0.101358	0.117143	0.113461	0.101899	0.111677	0.105511	0.123524	0.108884
465	0.0664415	0.0639899	0.0583803	0.0611104	0.0589827	0.0566175	0.0696849	0.0666979	0.0575154	0.0568373	0.0659483	0.0669046	0.0649451	0.0626904	0.0556307	0.0931177	0.0779222	0.0817271	0.0725607	0.0663503	0.0884737	0.0911992	0.0836254	0.0868997	0.0768537	0.0779694	0.0749762	0.0729259	0.0712895	0.0864781	0.0892793	0.0984861	0.0855361	0.0911155	0.0858591	0.0878578	0.0923849	0.0880982	0.092052	0.094842	0.102474	0.0992627	0.114499	0.110722	0.100236	0.109308	0.103403	0.120496	0.107006
464	0.066391	0.0636004	0.0580885	0.0607996	0.0585919	0.0566018	0.0692964	0.0665181	0.0575863	0.056713	0.0655928	0.0663655	0.0643749	0.0621106	0.0554119	0.0927053	0.0771935	0.0807346	0.0719198	0.0660411	0.0869687	0.0892489	0.0825767	0.0860904	0.0758446	0.0771822	0.0743131	0.0721666	0.0705085	0.0854138	0.087755	0.0968234	0.0841031	0.0898151	0.0845139	0.0864457	0.0908384	0.0864589	0.090597	0.09335	0.100456	0.0978168	0.111781	0.108347	0.098202	0.107096	0.101258	0.11765	0.104708
463	0.0660236	0.0631814	0.0581929	0.0603473	0.0585208	0.056744	0.0685482	0.0664179	0.0572701	0.0567024	0.0653892	0.0660555	0.0640791	0.061441	0.0557541	0.0924479	0.0762899	0.0793304	0.0713663	0.0654209	0.085654	0.0878862	0.0818181	0.0850001	0.0749799	0.0763291	0.0734073	0.0717812	0.0698083	0.0844664	0.0862889	0.0956324	0.083033	0.0884982	0.0832724	0.0854672	0.0890799	0.0856486	0.0891659	0.0923089	0.0987968	0.096025	0.109499	0.105998	0.0968657	0.104951	0.0995274	0.114768	0.102531
462	0.0660718	0.0629985	0.0579938	0.0602907	0.0583979	0.0568684	0.0681995	0.0666537	0.0571771	0.0567542	0.0651292	0.0657862	0.0636795	0.0614552	0.0554387	0.0920006	0.075629	0.0783527	0.0708322	0.0650902	0.0846108	0.0869224	0.0809267	0.0844029	0.074418	0.0756107	0.0727318	0.0714348	0.0693361	0.0838483	0.0851777	0.0938849	0.0820575	0.0874518	0.08214	0.0842304	0.087591	0.0840871	0.0878943	0.0906039	0.0975983	0.0941926	0.107356	0.104187	0.0955543	0.103091	0.0974438	0.112235	0.10071
461	0.0656336	0.0630342	0.0578669	0.0602112	0.0584519	0.0572036	0.0678958	0.0663733	0.0575968	0.0570907	0.0647406	0.065638	0.0638118	0.0613512	0.0558936	0.09136	0.0749789	0.0775952	0.0704351	0.0650758	0.0835388	0.085438	0.0806075	0.0838588	0.0739338	0.0747874	0.0720501	0.0713515	0.0689372	0.0829024	0.0840135	0.0929772	0.0811535	0.0866031	0.0810617	0.082949	0.0861864	0.0834083	0.0867553	0.0897133	0.0956351	0.0929063	0.105713	0.102017	0.0943368	0.101019	0.0958506	0.110097	0.0993841
460	0.065066	0.0618302	0.0569213	0.0591447	0.0570723	0.0563802	0.0667666	0.0653039	0.0563927	0.0561232	0.0639022	0.0645595	0.0621989	0.0596851	0.0547819	0.0902544	0.0735282	0.0754408	0.0690045	0.0634154	0.0816143	0.0834248	0.0785201	0.0820756	0.0718809	0.0731924	0.0707603	0.0694653	0.067044	0.0810135	0.0821212	0.0908131	0.0788236	0.0843477	0.0786581	0.0810363	0.0838832	0.081112	0.0843864	0.08736	0.093193	0.0901624	0.102445	0.0992387	0.0918778	0.0983273	0.093236	0.106664	0.0966387
459	0.0644394	0.0614209	0.0569002	0.0588361	0.0568844	0.0565559	0.0662937	0.0654826	0.0562583	0.0561996	0.0630625	0.0640209	0.061978	0.0597088	0.0548831	0.0894479	0.072931	0.0742873	0.06817	0.0629828	0.0803793	0.0817874	0.0777006	0.0811941	0.071069	0.0726074	0.0699824	0.0689087	0.0666916	0.0802657	0.0807305	0.0894273	0.0773505	0.082929	0.077458	0.0799249	0.082366	0.0796881	0.0832265	0.086414	0.09176	0.0888216	0.100589	0.0972265	0.0904242	0.0965693	0.0917288	0.104412	0.0947127
458	0.0640762	0.0613147	0.0566526	0.0586227	0.0568216	0.0566676	0.0659021	0.0657169	0.0561245	0.056287	0.0631507	0.0639398	0.0614245	0.0590268	0.0545904	0.0891553	0.0722152	0.07327	0.0675122	0.0625353	0.0793361	0.0804995	0.0769005	0.080468	0.0705015	0.0719751	0.0692889	0.0684864	0.0660434	0.0798071	0.0795077	0.0883179	0.0764653	0.0821084	0.0764885	0.0785721	0.0812268	0.0786259	0.082108	0.0852071	0.0903664	0.0876647	0.0984358	0.0954555	0.0891809	0.0947763	0.0900198	0.102264	0.0931
457	0.0639514	0.0610988	0.0565802	0.0581643	0.0566078	0.0564432	0.0653312	0.0653939	0.0560301	0.0558458	0.0628167	0.063518	0.0612012	0.0585867	0.0542655	0.0884777	0.0715297	0.0721872	0.0667972	0.0620348	0.0779997	0.0793669	0.0761305	0.0797373	0.069665	0.0710662	0.0684745	0.0678062	0.0654519	0.0789248	0.0783835	0.0868939	0.0752956	0.0810381	0.0751292	0.0774369	0.0797632	0.0775489	0.0808346	0.0840987	0.088957	0.0860204	0.0967748	0.0934913	0.0880151	0.0930543	0.0885163	0.0998403	0.0914685
456	0.0635085	0.060867	0.0562653	0.0576908	0.0562128	0.0567418	0.0649216	0.0652394	0.0556792	0.0556826	0.0624409	0.0627384	0.0604644	0.0579899	0.0541108	0.0879271	0.0706791	0.0712939	0.0663621	0.0616298	0.0770439	0.0779044	0.0753737	0.0791265	0.0689739	0.0704753	0.067948	0.0672438	0.0647548	0.0780672	0.0773068	0.0861233	0.0744289	0.0800623	0.0741983	0.0762935	0.0786341	0.0763906	0.0798346	0.0832636	0.0873147	0.0846943	0.0948372	0.0917678	0.0866375	0.0914024	0.0869634	0.0979445	0.0896876
455	0.0634594	0.0606193	0.0562836	0.0575395	0.0562664	0.0564883	0.0646823	0.0651834	0.0553427	0.0559531	0.0622912	0.0626386	0.0604601	0.0576517	0.0542233	0.0875125	0.0699668	0.0706675	0.0659225	0.0612209	0.0762565	0.0769808	0.0744536	0.0784288	0.0684159	0.0698026	0.0675394	0.0667557	0.0640162	0.0775727	0.0763298	0.0850897	0.0733977	0.0792753	0.0730602	0.075291	0.0772831	0.0752754	0.0789064	0.082045	0.08601	0.0832392	0.093184	0.0899156	0.0853019	0.0896715	0.0855599	0.0958131	0.0881116
454	0.0635415	0.0604212	0.0564926	0.0577347	0.0563419	0.0565172	0.0646017	0.0652521	0.0554226	0.055893	0.0623625	0.0628127	0.0603399	0.0577966	0.0539728	0.0874082	0.069631	0.069896	0.065385	0.0609828	0.0752712	0.0759909	0.0741469	0.0778041	0.0678029	0.0692591	0.0669499	0.0666623	0.0639884	0.0769787	0.075538	0.0841859	0.0727624	0.078437	0.0723786	0.0744405	0.0765391	0.0745002	0.0779112	0.0813644	0.084461	0.0818507	0.0916513	0.0887291	0.0845085	0.0882133	0.0842141	0.0940563	0.0868608
453	0.0632827	0.0602719	0.0565567	0.0572024	0.0560837	0.0566795	0.0640713	0.0651581	0.0554289	0.0560522	0.0617701	0.0622239	0.0601199	0.0573614	0.0538264	0.0865394	0.0687318	0.0690717	0.0650895	0.0607989	0.0744369	0.0751717	0.0733386	0.0769207	0.0671338	0.0690943	0.0666882	0.06584	0.0634161	0.0764326	0.0746665	0.083075	0.0716607	0.0774006	0.0714114	0.0734516	0.0753021	0.0733554	0.0768663	0.0802002	0.0832649	0.0806236	0.0899413	0.086909	0.0830966	0.0865958	0.0826933	0.092298	0.085437
452	0.0634714	0.0600342	0.0562562	0.0569557	0.0557564	0.0564133	0.0635745	0.0649937	0.0551006	0.0554966	0.061572	0.0619415	0.0596862	0.0569886	0.0537805	0.0859742	0.0680009	0.0681076	0.0643249	0.0600164	0.0733002	0.0740508	0.0726353	0.0762748	0.0664563	0.0681089	0.0659078	0.0652473	0.0627759	0.0755319	0.073481	0.0818892	0.0704225	0.0762227	0.0702699	0.0720214	0.0738794	0.0722413	0.0755311	0.0790532	0.0819743	0.0792919	0.0882229	0.0852438	0.0816423	0.0850294	0.0810062	0.0902633	0.0837907
451	0.0630847	0.0597879	0.0561813	0.0570358	0.0557165	0.0563293	0.063392	0.0649681	0.0548268	0.0555901	0.0612336	0.0614971	0.0594067	0.0569734	0.0534701	0.0856772	0.067532	0.0674334	0.0637864	0.0598075	0.0725921	0.0730324	0.0719487	0.0757241	0.0659539	0.0676399	0.0651613	0.0646846	0.0624666	0.0751528	0.0725805	0.0813019	0.0696617	0.0756782	0.0692667	0.0712095	0.0731981	0.071176	0.074546	0.0781501	0.0805441	0.0782638	0.0866663	0.0839936	0.0808935	0.0834637	0.0795747	0.0887149	0.082191
450	0.0631468	0.05975	0.0564498	0.0569945	0.0557651	0.0563388	0.0631413	0.0648609	0.0549507	0.0556473	0.0611015	0.0616173	0.0589034	0.0564743	0.0535949	0.0850049	0.0667755	0.0666493	0.0633526	0.0594154	0.0717074	0.0722179	0.0712553	0.0753056	0.0654398	0.067131	0.0647473	0.0643742	0.0620798	0.0746392	0.0721044	0.0804977	0.0690102	0.0749582	0.0686045	0.070444	0.0722754	0.0704464	0.0736213	0.0775704	0.0794191	0.0771166	0.0853963	0.082452	0.0797461	0.0822858	0.0784481	0.0869517	0.0809617
449	0.0629458	0.0597226	0.0559972	0.0570512	0.0558489	0.056537	0.0630791	0.0648671	0.0548139	0.0555028	0.0609203	0.0609612	0.0588517	0.0563966	0.0534708	0.0845928	0.0661353	0.0658966	0.0629834	0.0590099	0.0710466	0.071367	0.0706229	0.0745974	0.0648661	0.0666833	0.0641701	0.0637856	0.0613845	0.074088	0.0709659	0.0795935	0.0681069	0.0741081	0.0678503	0.069286	0.071227	0.0694986	0.0727869	0.0768226	0.0783963	0.0758131	0.0843001	0.0812322	0.0788101	0.0806881	0.0771087	0.0854193	0.0799976
448	0.0630385	0.0595417	0.055703	0.056761	0.0556741	0.0565605	0.0626568	0.0646121	0.0546676	0.0554054	0.060325	0.0609183	0.0586114	0.0562343	0.0532111	0.084005	0.0651974	0.0652904	0.0624003	0.0585274	0.0703096	0.0705209	0.070306	0.0738958	0.0643163	0.0662426	0.06352	0.0633842	0.0608343	0.0737001	0.070287	0.078683	0.0673316	0.0731407	0.0672195	0.0682103	0.0704649	0.0684537	0.0719852	0.075858	0.0771906	0.0747747	0.0827368	0.0797496	0.0777281	0.0798201	0.0757608	0.0839791	0.0785404
447	0.0626497	0.0593985	0.0559107	0.0567213	0.0556378	0.0563204	0.0626683	0.0645974	0.0545625	0.0555818	0.0605954	0.0606814	0.0585002	0.0560295	0.0531693	0.0836832	0.0647607	0.0648934	0.0621167	0.0580482	0.0696731	0.0698505	0.0698241	0.0734153	0.0639723	0.0658645	0.0632843	0.0630393	0.0606174	0.0735931	0.0696939	0.0784087	0.0666293	0.0728069	0.0663917	0.0675919	0.0697464	0.0678248	0.0712282	0.075099	0.076131	0.0739534	0.0816639	0.0787171	0.0766878	0.0783891	0.0747711	0.0827373	0.0775851
446	0.0629334	0.05938	0.0557669	0.0565209	0.0557221	0.0562558	0.0622749	0.0647328	0.0546082	0.0557352	0.0605616	0.0604933	0.0580761	0.0561938	0.0530599	0.0834556	0.064364	0.0643562	0.0618268	0.0579543	0.0690786	0.0691262	0.0694394	0.0730619	0.0633662	0.0654599	0.0629606	0.0625912	0.0602893	0.073152	0.069236	0.0775591	0.0660974	0.0720197	0.0659341	0.0670913	0.0688108	0.0670125	0.0705075	0.0744725	0.0752688	0.0728601	0.0807371	0.0776433	0.0760076	0.0775968	0.0739267	0.0815517	0.0765412
445	0.0627225	0.0592206	0.0554347	0.0566204	0.0554	0.0559997	0.0621249	0.0642671	0.0543536	0.055183	0.0601087	0.0601339	0.0580206	0.0555921	0.0528221	0.0828839	0.0638347	0.0637735	0.0610292	0.0575844	0.0683687	0.0684274	0.0687466	0.0724186	0.062763	0.0650348	0.0623065	0.061948	0.0596831	0.072732	0.0684605	0.0767395	0.0653433	0.071539	0.0652196	0.0660303	0.068245	0.0662734	0.0695784	0.0739704	0.0740533	0.0717044	0.0796458	0.0768262	0.0753124	0.0765939	0.0726638	0.0800952	0.0753943
444	0.0630836	0.0592003	0.055882	0.0566013	0.0558382	0.0564888	0.0621263	0.0645992	0.0544506	0.0552189	0.060145	0.0603397	0.0581779	0.0556042	0.052959	0.0826163	0.063638	0.0633945	0.0611856	0.0574195	0.0680476	0.0681443	0.0684752	0.0721881	0.0627515	0.0650497	0.0622156	0.0619259	0.0594156	0.0723716	0.0679513	0.0762646	0.0650737	0.0715018	0.0650398	0.0656	0.0678057	0.0659813	0.0689667	0.073499	0.0732637	0.0712604	0.0788004	0.0759979	0.0743434	0.0757688	0.0720328	0.0793285	0.0748707
443	0.0628807	0.0593212	0.0558722	0.0566507	0.0555904	0.0562673	0.0621265	0.0645981	0.0544375	0.055411	0.060057	0.0603287	0.0578735	0.055723	0.0529616	0.0823498	0.0630908	0.0631301	0.060822	0.0572641	0.0677213	0.067584	0.0679955	0.0718475	0.0623063	0.0647866	0.0620629	0.0613994	0.0594011	0.0720885	0.0679536	0.075839	0.0646639	0.070731	0.0641933	0.0651611	0.0674615	0.0651557	0.0685401	0.073227	0.0726517	0.0706716	0.077815	0.0750729	0.0737126	0.0748555	0.0711839	0.0784243	0.0740144
442	0.0629854	0.0592159	0.0552998	0.0565738	0.0556087	0.0560823	0.0618729	0.0645611	0.0539358	0.0553871	0.0596631	0.0598769	0.0576687	0.0554045	0.0529907	0.0820424	0.0626943	0.0628516	0.0603208	0.0573131	0.0669864	0.0669808	0.0678664	0.0713094	0.0620789	0.0642781	0.0615866	0.0613016	0.0591641	0.072194	0.0670515	0.0753495	0.0638143	0.0702971	0.0641882	0.0642581	0.0669012	0.0643989	0.0678008	0.0728363	0.0719711	0.0698329	0.0770347	0.0742401	0.0734146	0.0739946	0.0703363	0.0773626	0.0729276
441	0.0629861	0.0593714	0.0558589	0.0570035	0.055927	0.0562176	0.0618048	0.0645412	0.0548192	0.0557324	0.0596406	0.059725	0.0579404	0.0561199	0.0531947	0.0818881	0.0623033	0.0628016	0.060724	0.0572234	0.0668188	0.066561	0.0677419	0.0715276	0.0621785	0.0643526	0.0615063	0.061327	0.0593683	0.0722508	0.0668537	0.0752091	0.0640223	0.0701674	0.0639368	0.0640548	0.0665688	0.0645239	0.0680032	0.0724342	0.0714904	0.0692133	0.0769451	0.0742707	0.0728559	0.0733712	0.0698115	0.0768277	0.0728069
440	0.0627384	0.0589122	0.0556691	0.0567925	0.0557856	0.0559718	0.061532	0.0641296	0.0541954	0.0553096	0.0595262	0.0597471	0.0578983	0.055749	0.0529486	0.081324	0.0620277	0.0622504	0.0603743	0.0568184	0.0662062	0.0664432	0.0673645	0.0708527	0.0616227	0.0637801	0.0610612	0.0609417	0.0585949	0.0716713	0.0661741	0.0745658	0.0633302	0.0696578	0.0633419	0.0631757	0.066129	0.0636117	0.0672774	0.0718236	0.070787	0.0684521	0.0761012	0.0731678	0.0723401	0.0722956	0.069101	0.0760928	0.0716363
439	0.063137	0.0595346	0.0562706	0.0570532	0.0561074	0.0560183	0.0620523	0.0642119	0.0544031	0.0555305	0.0595824	0.0603071	0.0581025	0.0559504	0.0529647	0.0812863	0.0621504	0.0624281	0.0599206	0.0568575	0.0662008	0.0665232	0.067298	0.0708508	0.0615998	0.0639126	0.0614186	0.0607964	0.0591267	0.0719649	0.0663563	0.0746514	0.0635036	0.0696492	0.0630592	0.0630994	0.0661014	0.0635275	0.0668265	0.0720397	0.0702407	0.068372	0.0759408	0.0728336	0.0720417	0.0721661	0.0686598	0.0757823	0.0713691
438	0.0630873	0.0594174	0.0558892	0.0566502	0.0559505	0.055912	0.0617967	0.0640996	0.0542862	0.0549928	0.0593793	0.0598115	0.0576648	0.0557856	0.0525744	0.0807767	0.0617212	0.0621211	0.059859	0.0566962	0.0656258	0.0657335	0.066945	0.070512	0.061045	0.063789	0.0609134	0.0603207	0.0583733	0.0715483	0.0659147	0.0742019	0.0627622	0.0691739	0.0625548	0.0624064	0.0656588	0.0628998	0.0661696	0.0713106	0.0697361	0.0674225	0.0750716	0.0720487	0.0712212	0.0714892	0.068388	0.0749649	0.0707262
437	0.0637039	0.0596926	0.0564465	0.0569569	0.0562175	0.0563096	0.0621522	0.0642786	0.0544393	0.055365	0.06004	0.0599284	0.0577936	0.0558216	0.0528141	0.0812668	0.0615894	0.0618965	0.059642	0.0566645	0.0660393	0.0661374	0.067178	0.070351	0.061064	0.063976	0.0607571	0.0605395	0.0585692	0.0716261	0.0660669	0.074124	0.0628309	0.0692466	0.0627116	0.0625718	0.0656034	0.0630111	0.0662048	0.0712073	0.0696085	0.0675107	0.0749097	0.0717514	0.071021	0.0712327	0.0677899	0.0745166	0.070415
436	0.0628763	0.0591513	0.0554648	0.0566087	0.0554676	0.0559376	0.0613887	0.063539	0.0535346	0.0547267	0.0592061	0.0593698	0.0570645	0.0552137	0.0520576	0.0804325	0.0608787	0.0610721	0.0590262	0.0557456	0.0648656	0.0649847	0.0662569	0.0692547	0.0604339	0.0632541	0.0602734	0.0598244	0.0576907	0.0710587	0.0652174	0.0734315	0.0620617	0.0682472	0.061754	0.0616708	0.0646654	0.0620422	0.0650189	0.0703226	0.0685532	0.0662767	0.0739825	0.0707709	0.0701709	0.0704269	0.0669329	0.0734369	0.0693443
435	0.0630629	0.0593228	0.0557006	0.056765	0.0553699	0.0558889	0.0618416	0.063528	0.053555	0.0547773	0.059259	0.0592349	0.0571784	0.0552308	0.0520833	0.08041	0.060843	0.0611166	0.0588462	0.0553901	0.064904	0.0648755	0.0661676	0.0693535	0.0598128	0.0632477	0.0601733	0.0596184	0.0577546	0.070866	0.0651815	0.0733191	0.0619703	0.0681282	0.0614838	0.0615571	0.0644881	0.0616205	0.0649543	0.0702533	0.0682738	0.0662056	0.073687	0.0702109	0.0699522	0.0700819	0.0665242	0.0731247	0.0690919
434	0.0630894	0.0592455	0.0557613	0.0566451	0.0554717	0.0559087	0.061763	0.0635778	0.0535596	0.0547786	0.0594701	0.0592407	0.0571941	0.0552545	0.0521153	0.0805131	0.0606292	0.0608618	0.0589062	0.0555458	0.0647216	0.064601	0.0659366	0.0692127	0.0599127	0.0630554	0.0600847	0.0596709	0.0576336	0.0709335	0.0653336	0.0730937	0.0617347	0.067817	0.0612546	0.0612163	0.0643108	0.0615781	0.0648011	0.0700803	0.0680985	0.0655896	0.0732056	0.0699814	0.0696197	0.0696594	0.066332	0.0729292	0.0688794
433	0.0632094	0.0591528	0.0555069	0.0565442	0.0557007	0.0556708	0.061563	0.0632802	0.0538358	0.0547305	0.0593679	0.0591714	0.0573089	0.0549472	0.0519758	0.0802487	0.0604153	0.0607514	0.0586264	0.0554504	0.0644807	0.0646551	0.0660618	0.0689996	0.0597648	0.0632071	0.0599474	0.0594434	0.0574069	0.0708489	0.0651158	0.0728819	0.0614826	0.0677572	0.0611864	0.0612308	0.0641562	0.061306	0.064378	0.0699515	0.0678865	0.0653656	0.07312	0.0696639	0.0693309	0.0693832	0.0657784	0.0725923	0.068397
432	0.0633645	0.0593623	0.0557459	0.0565684	0.0557357	0.0558738	0.0615982	0.0642605	0.0536884	0.0545182	0.0593395	0.0591878	0.0572301	0.0551709	0.0521414	0.0801131	0.0602086	0.060637	0.0586603	0.0554685	0.0644822	0.0645832	0.0658826	0.0689325	0.0596492	0.0629855	0.0599914	0.0593097	0.0572629	0.0704982	0.0647761	0.072662	0.0613292	0.0676402	0.0612638	0.0607943	0.0639943	0.0612651	0.0646779	0.0697357	0.0674499	0.0653563	0.0729026	0.0695962	0.0691929	0.0690673	0.0656809	0.0723573	0.0682459
431	0.0632677	0.0592801	0.0559535	0.0565777	0.0555352	0.0557631	0.0613824	0.0650037	0.0535498	0.0545778	0.0591288	0.0594015	0.057323	0.0554124	0.0519977	0.0801227	0.0601746	0.0604267	0.058473	0.0549927	0.0642019	0.0642328	0.065564	0.0687118	0.0597764	0.0628457	0.059644	0.059191	0.0571903	0.070723	0.064705	0.0725963	0.0613705	0.0673545	0.0609998	0.060638	0.0639111	0.0611609	0.0639041	0.0696005	0.0673667	0.0649585	0.0724884	0.0692529	0.0688244	0.0689814	0.065531	0.072163	0.0680906
430	0.0630592	0.0592519	0.0558496	0.0565471	0.0554722	0.0555845	0.0612655	0.0645836	0.0537413	0.0544591	0.0591856	0.0589992	0.0571404	0.0553669	0.0519211	0.0798674	0.0599372	0.0605295	0.0584912	0.0550162	0.0641557	0.0642647	0.065499	0.0687414	0.0594482	0.0626299	0.0596237	0.0593875	0.0572584	0.0706676	0.0645684	0.0724496	0.0609191	0.0672111	0.0607628	0.0604478	0.0635491	0.0609333	0.0637552	0.0695761	0.0672047	0.0647441	0.0723616	0.0689479	0.0685317	0.0688519	0.0653782	0.071764	0.0676815
429	0.0633291	0.0594313	0.0560955	0.0569178	0.0559808	0.0559958	0.0613239	0.0647689	0.0536199	0.0546743	0.0593317	0.0592322	0.0573404	0.0553259	0.0520458	0.0803418	0.0603124	0.0608677	0.0583759	0.0550686	0.0643195	0.0641785	0.0657566	0.0688479	0.0595515	0.0628882	0.0597621	0.0593559	0.0574531	0.0707349	0.0648451	0.0725907	0.0610519	0.0672783	0.0606432	0.0603806	0.0638614	0.0608126	0.0641344	0.0694569	0.067263	0.0648201	0.0725547	0.0691421	0.068705	0.0686879	0.0651227	0.0719004	0.0678387
428	0.0637114	0.0597197	0.0562698	0.0567864	0.0558982	0.0562878	0.0616531	0.0648092	0.0540117	0.0546232	0.059683	0.0593242	0.05745	0.0554644	0.0522449	0.080006	0.0604457	0.0608513	0.0586177	0.0555518	0.0640399	0.0643668	0.0655916	0.0686911	0.0596542	0.0629302	0.0597395	0.0594273	0.0572149	0.0708387	0.0648562	0.0726126	0.0610066	0.0674	0.0609284	0.0606194	0.0639252	0.0609335	0.0640905	0.0696521	0.0673446	0.0648141	0.0724556	0.0690859	0.0686441	0.0688669	0.0652549	0.0718795	0.0678063
427	0.063836	0.0596607	0.0562585	0.0567546	0.0557176	0.0561665	0.0620901	0.0648998	0.0539807	0.0547816	0.0596154	0.0593548	0.0574881	0.05534	0.052019	0.080231	0.0601864	0.0609298	0.0585003	0.0552834	0.0643683	0.0641808	0.065713	0.0686144	0.0595289	0.062926	0.059623	0.0594605	0.0574119	0.0707107	0.0644781	0.0724586	0.0609874	0.0674306	0.0607647	0.0603994	0.0640018	0.0607851	0.0639034	0.0696987	0.0671228	0.064804	0.072267	0.0689949	0.0689077	0.0687049	0.0652487	0.0714971	0.0678083
426	0.063672	0.059674	0.0560486	0.0566569	0.0560059	0.0561005	0.0619133	0.0648353	0.0538092	0.0548643	0.0593723	0.0592604	0.0574561	0.0553197	0.0522966	0.0802484	0.0601758	0.060564	0.0587147	0.0553917	0.0641599	0.064122	0.0655056	0.0684891	0.0593792	0.063216	0.0598254	0.0593273	0.057389	0.070827	0.0646106	0.0724984	0.0610628	0.0674992	0.0608092	0.0604679	0.0638187	0.0606334	0.0639814	0.0694267	0.0669758	0.064793	0.0722329	0.0687902	0.0687117	0.0684002	0.0650973	0.0716061	0.0672938
425	0.0639638	0.059827	0.0564807	0.0570204	0.0562576	0.0562951	0.0620985	0.0649884	0.0540829	0.0549828	0.059597	0.0595649	0.0578443	0.0555746	0.0526624	0.080463	0.0603101	0.0610517	0.0586366	0.0556757	0.0643303	0.0642257	0.0656774	0.0687482	0.0594885	0.06314	0.0601154	0.0595653	0.0575067	0.0709159	0.0648542	0.072354	0.0611923	0.0675156	0.0607535	0.0604264	0.064017	0.0608528	0.0641013	0.0695001	0.0670347	0.0647379	0.0724276	0.0687899	0.0688341	0.0686046	0.0651784	0.0714137	0.0676232
424	0.0640947	0.0598543	0.0563141	0.057005	0.0562551	0.056131	0.0620207	0.0651429	0.0540098	0.0551193	0.0596094	0.0594498	0.0575838	0.0553553	0.0524014	0.0801929	0.0601537	0.0607607	0.0588426	0.0552126	0.064287	0.0640666	0.0658773	0.0687211	0.059453	0.0630573	0.0598593	0.0594582	0.0575684	0.0708292	0.0645736	0.0724564	0.0609788	0.0674694	0.0604949	0.0604459	0.0638455	0.0606663	0.0638951	0.0695266	0.0670258	0.0645505	0.072209	0.0686897	0.0685985	0.0682566	0.0650154	0.0713355	0.0674807
423	0.0641429	0.0597844	0.0564801	0.0570199	0.0564246	0.0562796	0.0620972	0.0651591	0.0541291	0.0549936	0.0594971	0.0593847	0.0576876	0.0555648	0.0524189	0.0803578	0.0602724	0.0607611	0.058852	0.0553961	0.0642062	0.0641297	0.065894	0.0687888	0.0597054	0.063072	0.0600003	0.059662	0.0574043	0.0709214	0.0645889	0.0724071	0.0608617	0.0679612	0.0605446	0.0601072	0.0635833	0.060895	0.0641823	0.069466	0.0668584	0.0646089	0.0722145	0.0684806	0.0685848	0.0682077	0.0650561	0.0714478	0.0673882
[truncated: 73 more rows]
[truncated: 16 more columns]

## Sheet: Sup. Table 3
Supplementary Table 3. Raw data measured in Experiment 1 (Technique 3)
[truncated: 455 more rows]
[truncated: 16 more columns]

## Sheet: Sup. Table 4
Supplementary Table 4. Raw data measured in Experiment 2
[truncated: 58 more rows]

## Sheet: Sup. Table 5
Supplementary Table 5. Raw data measured in Experiment 3a
[truncated: 455 more rows]
[truncated: 44 more columns]

[truncated: 1 more sheets: Sup. Table 6]
